# Supplementary material for: STREAMING-tag system reveals spatiotemporal relationships between transcriptional regulatory factors and transcriptional activity
Source: Nat Commun. 2022 Dec 20;13:7672. doi: 10.1038/s41467-022-35286-2 (PMC9768169; doi:10.1038/s41467-022-35286-2)
Supplement: Supplementary file 7 — Supplementary Data 4 [file 41467_2022_35286_MOESM7_ESM.xlsx]

## Sheet: Table_S4
Supplementary Data 4, Nucleotide sequences of smFISH probes used in this study
Primary probe for TetO smFISH			Primary probes for Usp5 smFISH			Primary probes for Sox2 smFISH			Primary probes for Nanog smFISH			Secondary probe for smFISH
Sequence	Length		Sequence	Length		Sequence	Length		Sequence	Length		Sequence	Length	Dye	Detection of target
TCCCTATCAGTGATAGAGANTATTCGGCTCCGCGCGCGGAGCCGAATACCTCGC	54		CGTCTCTCGCATCCAATGAGAATACGGTACTTATTGCCAAGAAA	44		ACAACTCCTGATACTTTTTTAATACGGTACTTATTGCCAAGAAA	44		AGGTTTTAGGCAACAACCAAAATACGGTACTTATTGCCAAGAAA	44		[Cy5] TTTCTTGGCAATAAGTACCGTA	22	Cy5	Nanog, Usp5, Sox2
Fig.2, Supplementary Fig. 2, 3			GATCGTCGGTAACACTGACAAATACGGTACTTATTGCCAAGAAA	44		AAACACTCTCTTCTCTGCCTAATACGGTACTTATTGCCAAGAAA	44		ATGGCGAGGGAAGGGATTTCAATACGGTACTTATTGCCAAGAAA	44		[Alex488]TGCGAGGTATTCGGCTCCGCGT[Alex488]	22	Alexa Fluor 488	TetO repeats
			AAAGCGCACTCGTCTTTATGAATACGGTACTTATTGCCAAGAAA	44		CAAAGTACTTTTCCCTTTTTAATACGGTACTTATTGCCAAGAAA	44		AACTAGGCAAACTGTGGGGAAATACGGTACTTATTGCCAAGAAA	44		Fig.2, 3, Supplementary Fig. 2, 3
			AGACTCCGGCGTGTCGAAAGAATACGGTACTTATTGCCAAGAAA	44		AGCCCTAGTCTTAAAGAGGCAATACGGTACTTATTGCCAAGAAA	44		TTCCCAGAATTCGATGCTTCAATACGGTACTTATTGCCAAGAAA	44
			TTCATGCAGATATAGAGGCCAATACGGTACTTATTGCCAAGAAA	44		TTGGAAAGGCTTAAGCCTCGAATACGGTACTTATTGCCAAGAAA	44		AACTGCAGGCATTGATGAGGAATACGGTACTTATTGCCAAGAAA	44
			CACATACTGCTTCCCGAATCAATACGGTACTTATTGCCAAGAAA	44		CCGCGATTGTTGTGATTAGTAATACGGTACTTATTGCCAAGAAA	44		AGCAAGAATAGTTCTCGGGAAATACGGTACTTATTGCCAAGAAA	44
			CTGTCTTGTTGAAGTGTCTCAATACGGTACTTATTGCCAAGAAA	44		AAAAAACAGGCGCTCTCCTCAATACGGTACTTATTGCCAAGAAA	44		AGAGCATCTCAGTAGCAGACAATACGGTACTTATTGCCAAGAAA	44
			AAACCCTCCTTCAACACCAAAATACGGTACTTATTGCCAAGAAA	44		AGACGGGCGAAGTGCAATTGAATACGGTACTTATTGCCAAGAAA	44		TTCAGAGGAAGGGCGAGGAGAATACGGTACTTATTGCCAAGAAA	44
			TCAAACTTGTCCTCGGTGAGAATACGGTACTTATTGCCAAGAAA	44		ATCTGGCGGAGAATAGTTGGAATACGGTACTTATTGCCAAGAAA	44		GAATCAGGGCTGCCTTGAAGAATACGGTACTTATTGCCAAGAAA	44
			AATCTTCACATCCTCGTCAAAATACGGTACTTATTGCCAAGAAA	44		CGTCTCCATCATGTTATACAAATACGGTACTTATTGCCAAGAAA	44		CTTTTGTTTGGGACTGGTAGAATACGGTACTTATTGCCAAGAAA	44
			CTCCAGGTAATCGGGCAAAAAATACGGTACTTATTGCCAAGAAA	44		CATACCATGAAGGCGTTCATAATACGGTACTTATTGCCAAGAAA	44		TGTCAGCCTCAGGACTTGAGAATACGGTACTTATTGCCAAGAAA	44
			CCGATCTCTGACAATGTCAGAATACGGTACTTATTGCCAAGAAA	44		TGATCTCCGAGTTGTGCATCAATACGGTACTTATTGCCAAGAAA	44		TGAGAGAACACAGTCCGCATAATACGGTACTTATTGCCAAGAAA	44
			AGAAAGTAGGGCTTCCACAGAATACGGTACTTATTGCCAAGAAA	44		CTCGGTCTCGGACAAAAGTTAATACGGTACTTATTGCCAAGAAA	44		CTGTCCTTGAGTGCACACAGAATACGGTACTTATTGCCAAGAAA	44
			TGCTTTCGAGAGGCTGAGTCAATACGGTACTTATTGCCAAGAAA	44		GTATTTATAATCCGGGTGCTAATACGGTACTTATTGCCAAGAAA	44		GAGGTACTTCTGCTTCTGAAAATACGGTACTTATTGCCAAGAAA	44
			TTGGACACCTGACGGACTTCAATACGGTACTTATTGCCAAGAAA	44		TCATGAGCGTCTTGGTTTTCAATACGGTACTTATTGCCAAGAAA	44		GAGAGTTCTTGCATCTGCTGAATACGGTACTTATTGCCAAGAAA	44
			CCAACTGCTTGAGGTTGAAGAATACGGTACTTATTGCCAAGAAA	44		GGAAGCGTGTACTTATCCTTAATACGGTACTTATTGCCAAGAAA	44		ATAGCTCAGGTTCAGAATGGAATACGGTACTTATTGCCAAGAAA	44
			ATGTCGCACTTGGAGCACTTAATACGGTACTTATTGCCAAGAAA	44		GTCATGGAGTTGTACTGCAGAATACGGTACTTATTGCCAAGAAA	44		GAAACCAGGTCTTAACCTGCAATACGGTACTTATTGCCAAGAAA	44
			CTTAACAGCTAAGGGGTAGCAATACGGTACTTATTGCCAAGAAA	44		CGTTCATGTAGGTCTGCGAGAATACGGTACTTATTGCCAAGAAA	44		TTGCACTTCATCCTTTGGTTAATACGGTACTTATTGCCAAGAAA	44
			AAGAATACACGTCAGCTCCAAATACGGTACTTATTGCCAAGAAA	44		AGTAGGACATGCTGTAGGTGAATACGGTACTTATTGCCAAGAAA	44		TCTTCAACCACTGGTTTTTCAATACGGTACTTATTGCCAAGAAA	44
			AGAACCATGTCATCCTCGTCAATACGGTACTTATTGCCAAGAAA	44		CTCGGACTTGACCACAGAGCAATACGGTACTTATTGCCAAGAAA	44		TTCTGAATCAGACCATTGCTAATACGGTACTTATTGCCAAGAAA	44
			TCTTCTGCATCTTCAGCATGAATACGGTACTTATTGCCAAGAAA	44		AGGTACATGCTGATCATGTCAATACGGTACTTATTGCCAAGAAA	44		GATACTCCACTGGTGCTGAGAATACGGTACTTATTGCCAAGAAA	44
			ATCAACTCCCATTCACCAATAATACGGTACTTATTGCCAAGAAA	44		TTCCCTTGTATCTCTTTGAAAATACGGTACTTATTGCCAAGAAA	44		GGGGATAGCTGCAATGGATGAATACGGTACTTATTGCCAAGAAA	44
			AAACAGAGGCTTGAGTGGCAAATACGGTACTTATTGCCAAGAAA	44		GGATTGGTGGTTTTTTTCCGAATACGGTACTTATTGCCAAGAAA	44		ACATGGAAAGGCTTCCAGATAATACGGTACTTATTGCCAAGAAA	44
			GAGTTGAGATAGCAGCTGTTAATACGGTACTTATTGCCAAGAAA	44		GGTTTTTGCGTTAATTTGGAAATACGGTACTTATTGCCAAGAAA	44		AAGTTGGGTTGGTCCAAGTCAATACGGTACTTATTGCCAAGAAA	44
			TCAGGGATGCTGAAGAGCACAATACGGTACTTATTGCCAAGAAA	44		AAAGTTTTCTAGTCGGCATCAATACGGTACTTATTGCCAAGAAA	44		AGGTCTGGTTGTTCCAAGTTAATACGGTACTTATTGCCAAGAAA	44
			TTATCCACATACTTCCTCTGAATACGGTACTTATTGCCAAGAAA	44		ATAGTCCCCCAAAAAGAAGTAATACGGTACTTATTGCCAAGAAA	44		GAAGTTATGGAGCGGAGCAGAATACGGTACTTATTGCCAAGAAA	44
			ATTCTGGAAGATCTTCTCCAAATACGGTACTTATTGCCAAGAAA	44		CGAAGCGCCTAACGTACCACAATACGGTACTTATTGCCAAGAAA	44		CTGTACGTAAGGCTGCAGAAAATACGGTACTTATTGCCAAGAAA	44
			GCTTAGAGTATTCTCCAGAGAATACGGTACTTATTGCCAAGAAA	44		AAAGACTTTTGCGAACTCCCAATACGGTACTTATTGCCAAGAAA	44		CTGGCAGAGAAGTTTTGCTGAATACGGTACTTATTGCCAAGAAA	44
			CTTGAACATTCGAGGGGCAAAATACGGTACTTATTGCCAAGAAA	44		CCGGAGTCTAGCTCTAAATAAATACGGTACTTATTGCCAAGAAA	44		CTTCCAAATTCACCTCCAAAAATACGGTACTTATTGCCAAGAAA	44
			TGCCGATTAGTGGAGAACTCAATACGGTACTTATTGCCAAGAAA	44		CTGTACAAAAGTTGCTTGCAAATACGGTACTTATTGCCAAGAAA	44		TAAAATGCGCATGGCTTTCCAATACGGTACTTATTGCCAAGAAA	44
			AGGAAGAATTCCTGGGCATCAATACGGTACTTATTGCCAAGAAA	44		TGATTGCCATGTTTATCTCGAATACGGTACTTATTGCCAAGAAA	44		ATAATTCCAAGGCTTGTGGGAATACGGTACTTATTGCCAAGAAA	44
			CTCCACCATGTTGATAAGATAATACGGTACTTATTGCCAAGAAA	44		CTGCAGAATCAAAACCCAGCAATACGGTACTTATTGCCAAGAAA	44		GTAAGTCTCATATTTCACCTAATACGGTACTTATTGCCAAGAAA	44
			TTTCAGAACTCCGGCAATTCAATACGGTACTTATTGCCAAGAAA	44		AAACTCCTTCCTTGTTTGTAAATACGGTACTTATTGCCAAGAAA	44		TGACTTTAAGCCCAGATGTTAATACGGTACTTATTGCCAAGAAA	44
			AAGCGGAACACTTCATTTGGAATACGGTACTTATTGCCAAGAAA	44		TCTCATGTTTTCCTTTTGTAAATACGGTACTTATTGCCAAGAAA	44		CATGTTCTAAGTCCTAGGTTAATACGGTACTTATTGCCAAGAAA	44
			GTGTACTTAACCTTCTCTGTAATACGGTACTTATTGCCAAGAAA	44		GAAAACGGTCTTGCCAGTACAATACGGTACTTATTGCCAAGAAA	44		AGCTCAGAAGTTGAGTTGGTAATACGGTACTTATTGCCAAGAAA	44
			CATGATGTAGTCAACTCGCTAATACGGTACTTATTGCCAAGAAA	44		CGTTTGCCTTAAACAAGACCAATACGGTACTTATTGCCAAGAAA	44		ACACTAACACACCAAGTTGTAATACGGTACTTATTGCCAAGAAA	44
			CATCCATGGGTACAGGCAACAATACGGTACTTATTGCCAAGAAA	44		TACCAACGATATCAACCTGCAATACGGTACTTATTGCCAAGAAA	44		TCTCCAAAGCCTAGAGTTAAAATACGGTACTTATTGCCAAGAAA	44
			TAGAGCTGTACTCCAGAAGTAATACGGTACTTATTGCCAAGAAA	44		CTGATTCCAATAACAGAGCCAATACGGTACTTATTGCCAAGAAA	44		GAGAGAGTATATGCACCTCAAATACGGTACTTATTGCCAAGAAA	44
			TCTTGACAGCGACCGACTTCAATACGGTACTTATTGCCAAGAAA	44		ATATACATGGATTCTCGGCAAATACGGTACTTATTGCCAAGAAA	44		GGTGTTCAAGCACTTATTCTAATACGGTACTTATTGCCAAGAAA	44
			AGTCGGGGAAGGAGGCAAAGAATACGGTACTTATTGCCAAGAAA	44		GTAGCTGTTATAAGGATGGTAATACGGTACTTATTGCCAAGAAA	44		AGACCCACGCTTCTAAGAAAAATACGGTACTTATTGCCAAGAAA	44
			TTCTTGATCTGGATGACCAGAATACGGTACTTATTGCCAAGAAA	44		Supplementary Fig. 2			AAACCTCACCCCTCAAAATGAATACGGTACTTATTGCCAAGAAA	44
			CCAGTCTAAGCCAAAGGTGAAATACGGTACTTATTGCCAAGAAA	44					CCACCATATCGTTATACTTTAATACGGTACTTATTGCCAAGAAA	44
			GAGATATCGAGCTCCTCTGGAATACGGTACTTATTGCCAAGAAA	44					TTCTGTCTCATCCTCGAGAGAATACGGTACTTATTGCCAAGAAA	44
			TATGATGACGGATTCGTCCAAATACGGTACTTATTGCCAAGAAA	44					TATCTGAGCTACCCTCAAACAATACGGTACTTATTGCCAAGAAA	44
			ATCCATAGGGAAGCCCATTTAATACGGTACTTATTGCCAAGAAA	44					CGAGATGCTGTCTTACTATTAATACGGTACTTATTGCCAAGAAA	44
			CCGTATAGTACACAGCTTTCAATACGGTACTTATTGCCAAGAAA	44					GCAAGCACCTTAATAGGTGAAATACGGTACTTATTGCCAAGAAA	44
			GTGACATGACCCAGTTCATGAATACGGTACTTATTGCCAAGAAA	44					ACATAGCAGTTACTCTTGGGAATACGGTACTTATTGCCAAGAAA	44
			TGCAAAATCTGGATCATCCAAATACGGTACTTATTGCCAAGAAA	44					ATCGGTTCATCATGGTACAGAATACGGTACTTATTGCCAAGAAA	44
			Supplementary Fig. 3						Fig. 3
