# Supplementary material for: STREAMING-tag system reveals spatiotemporal relationships between transcriptional regulatory factors and transcriptional activity
Source: Nat Commun. 2022 Dec 20;13:7672. doi: 10.1038/s41467-022-35286-2 (PMC9768169; doi:10.1038/s41467-022-35286-2)
Supplement: Supplementary file 10 — Source Data [file 41467_2022_35286_MOESM10_ESM.xlsx]

## Sheet: Fig.1
Fig. 1b
	Sample	Replicate	Transfection_efficiency(%)
	Cint-I	rep1	46.2
	Cint-I	rep2	50.3
	Cint-I	rep3	49.7
	Cint-II	rep1	51.2
	Cint-II	rep2	52.5
	Cint-II	rep3	51.9
	Pint-I	rep1	46.6
	Pint-I	rep2	50
	Pint-I	rep3	49.7
	Pint-II	rep1	52.2
	Pint-II	rep2	52.2
	Pint-II	rep3	49.1
	Sample	Replicate	%_of_survived_cells
	Cint-I	rep1	33.2028
	Cint-I	rep2	31.8874
	Cint-I	rep3	29.1696
	Cint-II	rep1	2.15686
	Cint-II	rep2	2.03436
	Cint-II	rep3	1.46417
	Pint-I	rep1	10.4673
	Pint-I	rep2	16.121
	Pint-I	rep3	11.6514
	Pint-II	rep1	5.97222
	Pint-II	rep2	5.53265
	Pint-II	rep3	4.52991
	NTC	rep1	0.15493
	NTC	rep2	0.205607
	NTC	rep3	0.197015
Fig. 1e
	NTC	Pint-I(rep1)	Pint-I(rep2)	Pint-I(rep3)	Cint-I(rep1)	Cint-I(rep2)	Cint-I(rep3)
	2.527	197.679	227.203	44.0665	721.909	4.29002	183.884
	2.69937	309.235	647.957	210.056	262.154	15.233	846.009
	2.92405	427.439	129.665	14.5471	512.75	99.981	21.7089
	2.4964	97.2624	6.84017	72.5884	30.3758	118.672	644.741
	1.04987	47.2703	40.0271	174.18	394.242	3.9	143.517
	4.56272	405.728	403.195	124.843	3.29741	1.75768	130.636
	2.47097	204.573	529.244	8.10312	6.44308	604.543	189.107
	2.4164	35.1859	300.877	128.353	11.8822	354.159	853.717
	1.46667	63.2017	110.867	149.3	98.4466	22.064	715.575
	3.35517	1.08869	20.1082	210.369	384.807	287.477	173.224
	3.11538	3.36645	0.1688	11.9632	162.097	298.345	134.045
	4.36438	307.668	651.038	302.643	54.2128	105.006	51.7426
	3.0241	1048.38	3.30679	10.5631	320.602	635.647	143.469
	3.32203	111.594	453.943	337.49	16.7179	547.089	298.666
	2.94828	72.3602	247.303	384.526	565.618	7.9604	363.366
	2.67536	32.0461	65.0822	69.4019	985.224	258.749	168.565
	2.04423	392.128	180.858	192.456	406.921	134.36	231.725
	3.61039	473.961	193.697	0.48227	299.665	218.027	185.808
	0	98.2277	6.46988	325.768	51	509.628	400.424
	2.35219	363.342	544.724	485.211	261.635	80.8267	147.998
	0.64029	72.0936	39.402	1188.4	1338.55	657.876	384.088
	0.08772	536.467	304.431	52.6739	275.931	4.51422	26.6658
	0	105.458	2.66837	225.268	746.525	115.391	548.143
	0.056	74.9869	205.855	177.681	470.068	421.537	297.175
	3.54155	3.26234	412.568	85.0513	145.407	816.329	77.1745
	2.04942	131.576	218.974	125.766	6.15287	114.65	135.058
	0.74799	177.588	290.757	170.352	439.711	494.083	1529.09
	2.91451	182.444	306.263	11.6811	383.801	650.769	468.183
	2.71429	63.3451	185.98	3.23161	23.8275	189.489	201.991
	0.09116	366.343	243.636	353.194	23.8317	158.602	36.5562
	3.82095	89.1432	506.004	119.926	39.9574	157.152	5.21011
	2.37073	291.546	176.755	161.723	13.1716	111.883	1.73713
	2.26442	332.132	272.412	4.55687	565.855	418.466	137.691
	2.82422	1.89749	5.00265	84.0953	523.237	101.056	153.54
	2.35169	39.8571	648.531	281.514	273.763	63.7449	102.094
	0.31702	161.438	121.87	85.1009	88.6919	487.649	331.449
	2.63594	98.0526	495.71	21.7579	240.926	225.621	359.676
	2.75455	75.2159	82.8264	5.18056	1453.55	70.9176	450.84
	2.15044	205.463	352.039	214.311	457.157	107.362	320.114
	1.18905	374.063	38.9525	150.585	42.8889	291.624	402.692
	2.98286	21.1599	283.802	353.471	55.0739	244.522	165.362
	3.28235	379.643	139.818	279.537	158.846	122.362	24.1627
	2.42462	93.6373	252.159	535.92	4.34884	277.048	225.358
	4.45301	177.125	402.8	251.34	130.656	189.136	141.469
	3.05575	66.0114	42.6569	167.545	778.477	244.127	471.789
	1.91607	81.7411	127.886	206.989	247.943	1.81461	1069.47
	3.51796	610.156	71.5913	757.182	263.336	503.594	429.85
	1.63172	108.887	76.7007	274.898	389.331	311.367	250.263
	4.46875	132.397	58.0831	287.935	150.022	218.341	248.147
	3.05248	153.516	420.843	475.324	8.84194	128.334	294.003
	2.84211	317.41	502.512	130.054	273.737	43.5368	275.831
	3.91892	106.169	32.2676	2.96107	216.095	2560.04	349.938
	0.29377	81.0727	560.048	2.33252	886.116	406.257	215.078
	1.88421	257.661	228.009	25.3125	322.795	134.93	33.035
	2.39244	14.6834	314.743	227.974	52.4558	198.009	141.411
	0.08735	99.8411	76.4269	794.466	15.6208	778.72	479.95
	3.51923	226.804	80.2114	2.52098	125.61	363.358	64.8208
	1.38312	5.01096	224.606	74.6479	1430.4	400.478	233.52
	2.72155	312.961	16.6081	254.407	124.376	104.747	203.989
	0.71268	32.1721	10.1033	172.705	5.48101	9.24353	657.072
	1.56911	13.0757	291.563	216.957	643.106	346.653	68.806
	1.17557	16.3207	27.4781	404.899	792.023	209.023	270.836
	2.15261	407.03	4.1437	99.9605	190.058	19.2594	9.37681
	0.07547	57.0402	2.92958	471.198	616.638	164.47	5
	3.05489	523.755	64.2597	302.652	98.0833	5.21088	205.176
	3.26667	202.594	152.592	757.06	32.9231	27.0295	268.236
	3.56433	178.326	85.5526	76.4196	547.782	1173.72	71.2758
	1.9941	821.056	171.488	9.5266	618.043	10.2385	633.062
	2.42857	132.569	214.608	2.18828	3.68862	4.05034	63.7846
	1.5746	367.63	2.99237	200.894	91.7848	26.09	177.176
	4.44282	97.6936	297.316	13.388	115.082	590.346	56.8814
	2.38671	9.90251	373.043	84.737	311.121	258.779	3.98765
	3.6044	33.4909	523.149	5.18708	66.5263	73.5326	177.054
	0.04695	345.259	246.382	24.3773	890.348	8.60305	98.3656
	3.96241	265.587	305.16	196.785	728.335	270.457	67.4769
	3.75835	175.432	10.6971	77.5565	26.2412	168.165	2.50376
	4.6185	40.5243	271.437	166.446	0.20809	457.355	138.81
	3.2719	33.4641	0.30214	389.506	85.7977	266.565	5.20802
	2.98858	305.827	80.5525	74.5399	9.46207	287.253	173.227
	2.28385	529.647	135.949	275.922	109.072	786.634	258.383
	2.93503	433.588	57.8148	2.47596	666.039	450.013	115.165
	1.1234	17.5991	152.074	0.52257	5.30626	21.6106	1039.09
	3.16492	36.9599	44.9667	296.803	11.657	8.35013	467.636
	2.3013	79.0565	0.73984	4.41606	5.99451	41.6373	361.518
	4.87987	48.0554	150.776	303.565	322.47	123.721	46.9251
	1.65	212.407	424.231	67.7684	456.924	5.51282	12.7702
	2.44803	57.1339	84.682	120.665	431.888	390.39	115.791
	3.10199	43.8556	681.657	2.59302	79.8909	21.6028	473.155
	3.71475	82.4762	6.57812	227.621	460.407	14.9091	2.8976
	2.20213	46.206	151.039	313.996	322.061	5.1126	1384.63
	2.3303	3.8109	4.25236	160.967	30.9528	620.91	268.225
	2.81686	285.239	211.456	126.79	9.72656	192.687	135.101
	4.42319	173.571	105.114	138.361	359.387	15.8529	139.434
	2.42857	521.141	122.925	389.736	356.753	3.82963	114.878
	2.59357	213.012	166.568	70.4727	166.599	493	24.3053
	2.88849	60.2017	6.64021	56.6643	333.079	7.4206	109.183
	2.6568	0.02864	257.27	96.1943	12.1045	6.95477	913.83
	1.8323	363.023	158.564	123	145.557	259.653	177.577
	3.46296	380.288	332.655	1.52874	83.8174	272.139	2.66667
	3.72764	43.382	146.354	257.846	303.071	128.579	166.694
	1.92348	292.816	20.576	19.1111	327.771	691.777	4.12195
	2.30996	2.59299	198.865	123.459	185.689	260.564	0.63975
	3.03209	114.206	4.83891	214.968	478.003	328.832	73.3165
	3.50327	132.394	240.136	95.0574	964.125	147.685	128.99
	3.79464	812.515	18.4596	14.6283	679.429	80.1917	15.9446
	2.64026	286.637	164.376	126.562	6.38205	7.34986	5.8204
	3.25243	231.835	216.662	140.005	188.866	1316.86	350.05
	1.71429	63.6404	187.101	116.926	6.95977	8.71204	0.10802
	3.02089	2.90747	286.17	247.439	326.366	16.1153	298.121
	1.46624	49.7536	393.24	440.872	406.392	160.728	208.963
	2.56195	736.021	488.759	88.5583	166.268	462.728	49.07
	1.92672	25.1061	260.206	329.21	9.30899	34.8205	200.673
	3.24722	157.123	379.98	50.412	6.03704	279.799	314.489
	3.28235	773.818	182.813	247.504	486.818	782.801	28.8329
	0.43791	171.311	334.926	208.163	21.1815	932.905	500.558
	3.11404	50.6625	577.749	187.007	1465.46	302.057	213.031
	2	579.654	3.42568	294.52	38.8043	294.204	251.334
	3.10699	99.3341	181.404	123.458	418.942	170.865	132.171
	3.74294	185.532	76.9702	44.0138	6.87391	165.99	102.848
	3.60233	142.212	929.937	209.772	7.25517	565.282	270.519
	0.00778	503.018	7.9911	534.057	426.339	10.1825	941.282
	1.21311	144.138	287.753	90.8976	7.95614	114.368	0.37356
	3.96011	23.0865	171.127	709.129	329.348	0.25316	144.721
	3.62189	0.15271	8.1108	61.6953	235.728	1539.09	4.80169
	0.30259	107.955	413.804	151.585	196.469	312.051	553
	3	5.5248	511.785	221.857	406.583	7.55093	135.809
	0.02671	483.89	7.53806	83.4036	29.6016	76.2288	66.7444
	0.94901	4.23636	66.9263	236.61	175.913	33.0844	5.361
	0.73784	468.505	6.19027	265.058	331.953	369.291	211.019
	3.29577	72.5827	285.921	10.1313	511.158	177.16	10.5271
	2.13317	14.6987	15.1933	263.708	159.435	11.9972	58.4786
	2.61584	30.3523	396.202	111.38	54.8021	147.079	279.802
	0.04701	218.937	167.041	377.516	129.283	19.5955	226.877
	0.60482	84.6071	2.94481	280.405	16.4207	717.808	266.559
	2.23137	133.378	3.02294	57.2107	8.00262	1101.48	394.987
	2.65495	281.019	424.295	279.091	333.254	494.928	7.32378
	2.52647	201.82	383.239	88.6714	1207.73	934.601	532.069
	3.23361	26.7802	415.718	201.29	4.20679	6.48089	366.038
	0.66798	216.365	609.018	284.507	7.24739	16.6276	221.446
	2.51039	303.268	163.19	139.279	486.282	1132.48	440.411
	2.66892	235.206	2.26409	362.104	180.566	24.9038	89.3985
	1.70677	2.12057	276.186	161.102	265.918	331.974	437.275
	2.97187	276.958	607.258	209.257	123.516	213.144	11.2159
	3.56948	3.31673	266.476	373.231	530.699	28.0413	135.589
	2.65274	122.589	23.9305	42.6029	117.476	468.403	235.948
	2.01238	791.142	84.5822	296.88	145.749	1450.96	4.40611
	2.16147	776.601	126.614	18.3996	13.3581	30.4198	153.817
	3.58808	19.4409	5.81489	0.72917	558.263	205.387	220.817
	2.62846	59.9106	544.739	419.544	483.353	8.97297	156.462
	3.69149	377.651	148.218	87.0487	13.4464	7.33333	185.4
	3.47661	159.139	2.66572	5.81159	576.043	42.2698	500.753
	1.625	4.4254	291.208	28.2788	294.862	298.983	380.052
	3.60641	21.3536	26.1128	129.07	589.919	640.67	352.113
	4.25939	233.932	306.33	151.703	266.37	70.8421	6.15333
	3.48913	47.4732	82.503	371.74	156.201	460.133	115.314
	0.62587	447.014	86.3897	214.636	675.671	289.606	677.627
	3.18206	144.853	508.449	15.8753	75.125	126.874	425.725
	2.82	48.3374	518.54	90.4817	4.38951	177.83	124.153
	2.89227	55.1081	133.375	0.43671	767.262	301.359	184.293
	1.63043	190.855	223.665	3.47636	611.969	193.186	118.72
	0.95572	270.957	158.361	7.21951	43.2678	185.297	639.714
	2.80609	275.471	226.875	3.67055	35.963	152.48	1119.62
	0.06429	222.376	70.1104	88.8328	479.732	8.31871	634.992
	2.66667	85.7556	431.737	10.9917	514.728	460.29	69.8364
	2.78571	214.407	487.182	5.31963	430.501	131.609	109.711
	2.288	60.6812	6.76832	3.06881	8.61187	13.4856	464.31
	2.13043	647.412	230.456	129.735	8.73006	5.69248	294.275
	2.73729	264.09	3.16296	428.554	49.6355	113.073	84.4253
	0.3516	237.792	126.852	422.472	13.3475	563.972	126.345
	2.06714	40.9706	423.419	47.5608	816.03	372.301	370.229
	3.59574	3.25385	399.92	85.744	330.923	138.894	163.094
	1.46264	81.055	3.17136	205.222	24.1239	855.559	255.534
	0.04082	86.6882	280.214	75.0462	545	5.74494	494.249
	2.98641	10.6749	2.96287	62.0724	9.90675	45.4611	231.707
	0.14041	497.051	217.667	244.261	465.174	13.0115	110.366
	3.19084	130.111	5.3588	9.73333	281.794	102.112	137.833
	1.13265	7.94949	258.393	570.105	106.009	7.63004	347.145
	3.44344	309.807	404.359	232.376	316.611	7.87258	172.734
	2.10732	37.6846	304.882	84.3626	7.06102	66.0835	5.27698
	1.55639	309.114	2.17712	164.592	109.536	33.0025	50.9735
	2.98837	145.418	5.73626	579.06	301.245	618.601	8.10849
	3.30831	139.439	5.27329	14.8822	345.344	183.074	228.133
	3.7277	252.842	220.491	329.517	562.077	194.592	63.6722
	1.96034	58.0118	192.597	33.4372	509.01	8.41967	770.598
	0	477.403	524.033	356.008	8.62007	632.534	530.812
	3.25155	73.7076	4.40447	545.744	4.65337	389.195	1744.08
	3.76543	37.5511	123.62	329.054	3.67139	786.074	142
	0.00408	147.69	409.06	85.8102	386.788	176.602	112.085
	2.28197	5.86777	523.333	159.833	11.3169	10.0821	12.4688
	1.51282	179.522	125.899	90.73	415.884	58.8044	0.94944
	3.43312	25.0422	57.4647	33.75	836.251	3.06542	306.679
	2.24315	2.98582	8.95822	87.6101	148.627	75.5385	257.409
	3.16026	246.859	2.03403	59.9498	87.205	25.4007	87.0128
	2.55116	26.3074	173.135	134.199	334.347	143.21	416.48
	2.73276	141.645	162.502	83.5086	350.723	105.829	253.401
	0.20283	4.33333	896.073	33.9159	251.463	581.985	348.789
	2.97173	19.8734	2.81013	192.414	244.732	703.007	151.543
	3.8642	710.191	3.86275	332.797	302.684	345.151	344.997
	2.66875	3.54206	245.131	140.836	225.029	346.01	3.74866
	2.90463	193.643	457.653	181.517	249.067	285.365	668.087
	2.63692	288.748	385.213	161.186	120.117	621.254	675.011
	3.53114	591.108	458.226	142.145	459.794	25.6757	391.288
	2.0684	10.3053	10.794	5.62348	91.2887	80.91	446.991
	3.02913	608.261	48.7977	208.732	476.106	42.8803	85.6535
	3.5177	336.568	246.281	526.241	5.33079	139.185	174.131
	3.46923	221.52	362.738	0.95787	208.862	344.266	145.937
	3.22697	4.98031	397.172	240.062	5.01235	132.163	64.1712
	2.60147	120.443	83.648	93.6678	675.74	377.523	1.72195
	2.11218	3.31965	190.873	492.153	572.489	122.95	38.2735
	3.72242	4.46486	51.4795	121.162	1199.52	4.52809	113.866
	2.60075	232.95	654.277	135.042	318.541	207.013	322.853
	3.241	141.497	113.04	254.674	1760.86	303.142	188.514
	2.34951	74.2833	2.09485	608.528	294.289	937.221	1.19344
	3.46087	166.498	279.972	421.204	406.914	63.2684	173.061
	3.75397	329.365	3.70093	141.684	150.843	177.51	4.99658
	2.48305	279.574	5.67347	34.246	559.873	190.051	59.9235
	2.9899	249.098	59.6585	46.535	9.23353	106.922	429.19
	3.01549	43.5286	507.65	59.0932	115.04	165.463	134.272
	2.76959	145.092	22.1195	223.827	605.894	613.095	99.0698
	2.86882	17.5013	202.729	18.6103	6.89928	136.971	713.939
	2.89632	124.188	177.363	104.99	7.27966	265.519	148.449
	3.07812	32.1275	704.06	341.019	423.928	2.79856	122.735
	3.98777	340.182	38	74.2089	110.757	349.252	585.352
	2.47733	265.636	5.67624	407.485	21.6836	18.23	99.1254
	2.32905	84.0537	283.966	475.075	133.726	10.6615	458.594
	2.23734	126.739	587.753	250.157	36.2906	598	216.6
	2.93392	105.741	187.686	8.43478	8.67805	6.35505	743.704
	2.94737	41.5622	294.66	185.584	93.1722	282.199	1044.23
	1.69602	43.3173	81.4275	240.4	374.241	0.75758	297.765
	2.87382	214.286	2.62169	16.9315	198.396	413.194	179.707
	2.22727	15.9823	228.801	444.399	7.78049	273.031	689.173
	1.72768	110.565	226.728	270.28	6.31156	412.022	194.714
	2.64553	392.254	390.789	62.0347	19.5831	127.548	10.9807
	0	287.389	6.66892	376.779	82.8533	901.43	116.648
	1.8125	6.25815	73.5032	270.457	403.311	10.9848	161.706
	1.70219	48.1043	5.40656	0.20253	295.016	233.938	420.617
	0.26596	136.374	23.403	7.39271	53.1174	175.814	6.78605
	0.1133	0.29643	0.53709	6.35314	643.688	9.78222	299.059
	0.02108	4.75505	418.893	63.406	436.445	31.6537	36.1701
	1.91518	246.225	682.277	91.8742	476.71	210.536	834.451
	1.6575	113.283	6.32	221.62	75.5222	95.0429	240.003
	2.46438	73.7335	176.203	483.348	4.90404	120.825	453.686
	0	428.877	125.01	64.3734	230.416	5.28636	246.982
	3.79701	333.521	446.812	33.0902	52.784	248.577	2.07447
	1.76552	142.819	13.0547	379.621	31.9271	335.76	3.08949
	2.49321	26.7324	83.367	117.799	0.27476	186.897	569.053
	3.04286	42.4715	4.02422	186.228	708.065	218.208	0
	3.13043	86.0469	484.301	4.83483	9.96552	127.589	257.892
	0.51373	3.88672	17.5335	66.4966	14.4137	152.782	30.0089
	1.00837	4.13354	2.31793	423.849	155.672	303.88	268.846
	1.75275	250.688	57.7051	327.664	232.617	184.21	138.396
	1.75969	218.914	0.6476	139.239	44.1359	8.90452	172.342
	0	169.759	2.2931	3.69204	108.957	40.0829	179.602
	2.16279	213.079	96.8626	45.9457	97.4643	382.69	150.683
	2.97574	2.99091	313.309	43.7099	457.968	10.3656	176.621
	3.2621	32.3314	6.23913	109.136	8.29429	59.3294	172.355
	3.98547	110.874	73.5635	230.701	4.74521	304.487	173.094
	1.46465	17.0778	203.82	280.656	13.0356	73.4606	111.749
	2.3806	60.4331	6.98153	19.1523	53.0874	3.28102	2.88561
	2.46326	276.313	24.3333	125.527	685.147	12.4044	0.14641
	2.27251	287.576	155.282	344.352	163.422	240.152	537.771
	0.9835	131.654	526.004	430.223	204.098	326.421	4.85276
	2.21005	127.527	335.507	453.307	217.567	2343.34	5.02007
	3.28754	12.9888	844.593	262.002	1107.35	1235.69	48.528
	2.29598	69.9609	35.0299	144.578	56.0914	223.466	130.856
	3.8	5.06849	49.3119	3.04019	258.006	161.212	187.565
	3.12723	443.942	98.5874	121.874	476.985	111.364	127.414
	0.26154	375.566	9.4357	118.394	1093.56	63.8993	325.256
	4.2669	97.6883	394.096	159.024	460.131	281.231	138.428
	2.71138	10.0271	32.605	188.461	100.889	224.195	154.546
	3.61722	53.6717	207.964	125.004	1391.82	5.88	154.023
	2.26577	625.749	5.33889	142.518	7.50794	292.591	10.9283
	2.5099	280.905	261.862	68.4987	59.1329	551.403	164.448
	4.4902	40.2471	1.75526	309.6	521.91	36.9813	6.96885
	3.16327	213.76	103.457	101.214	115.619	28.9201	199.059
	4.02703	462.014	45.5664	96.8544	2.86322	9.46809	511.57
	2.49281	23.5052	274.027	36.2866	620.283	1027.48	187.594
	4.4	114.482	44.2586	330.027	158.175	0.17037	156.565
	2.94539	270.352	572.12	1.92771	1026.36	276.026	64.4281
	3.5023	3.2623	2.78772	83.7734	35.1703	0.80606	17.8352
	1.78676	444.251	475.874	242.165	6.86364	83.1686	348.116
	3.28861	80.5118	712.016	106.899	76.3913	282.926	24.3574
	2.51121	3.18543	329.219	346.67	376.212	11.4982	222.377
	2.62353	262.053	38.9148	1.73096	526.765	12.5642	457.674
	2.74438	389.16	338.88	315.35	2.69803	64.4694	92.2376
	0	146.672	56.4873	183.339	46.351	453.831	43.8975
	2.78788	351.522	64.6143	110.958	2.66116	547.036	270.361
	3.36201	126.994	486.49	22.3173	729.693	100.652	794.207
	3.0605	15.4108	9.06053	2.05114	67.2339	347.366	4.99324
	2.35882	307.188	124.098	448.727	11.9052	143.417	1821.53
	3.13504	107.192	90.9862	2.46963	677.36	374.055	145.026
	3.3843	334.24	126.58	105.353	329.097	5.40439	291.305
	3.33575	4.90735	67.71	266.253	21.6477	8.04145	278.936
	2.85	99.9106	70.9603	306.372	428.433	227.75	1411.14
	1.63374	453.578	205.111	138.519	4.65188	303.609	410.724
	3.15447	291	6.06731	128.772	181.023	236.297	247.024
	0	79.1625	10.1692	147.78	144.603	26.8818	187.033
	3.2132	567.482	4.47321	27.8725	7.75389	31.255	314.642
	0	162.767	188.436	146.455	165.071	166.885	389.236
	0.19363	192	138.821	176.448	285.626	132.201	590.09
	2.71628	96.4041	342.8	4.03368	47.3	217.541	188.487
	3.7076	8.25614	15.166	309.184	576.752	3.1875	7.39055
	3.10741	178.952	5.40127	208.671	104.51	55.8989	350.161
	2.11986	65.8544	301.474	221.769	353.205	1182.55	198.057
	2.61826	306.503	77.5	208.172	314.153	153.067	218.677
	1.46696	109.439	2.89078	394.455	58.4204	840.433	148.258
	0.048	880.182	26.4078	291.698	116.908	253.649	6.94006
	2.57062	27	191.664	103.849	411.333	503.553	71.7781
	2.73252	6.18269	4.38535	307.89	358.308	8.76119	124.983
	3.50673	49.0182	123	435.173	804.383	188.164	184.142
	0.03659	77.0799	87.5722	170.353	11.4377	106.422	402.977
	2.11246	568.911	21.3622	55.6096	48.9098	899.204	125.533
	1.52766	31.3075	189.869	222.872	292.415	9.57759	94.5381
	3.45636	5.81176	52.6417	426.673	30.5833	21.5203	280.726
	1.78846	92.9223	491.61	137.775	97.4434	794	106.085
	3.16716	138.358	109.502	379.333	288.663	345.307	134.864
	2.84225	36.5257	456.82	125.759	87.2814	232.03	422.616
	4.12454	0.01863	4.41853	9.23899	466.375	261.968	211.717
	3.92857	392.856	356.356	6.6484	534.567	583.194	243.669
	2.50725	679.258	6.06383	507.596	221.145	8.67609	712.803
	2.68037	160.463	1047.02	3.58333	8.36496	167.099	129.422
	4.01515	8.15548	563.138	255.202	1014.13	284.98	124.935
	3.6435	233.955	392.959	440.769	165.152	205.905	110.836
	2.92683	18.1868	353.385	152.539	62.5193	134.486	8.36889
	3.29263	67.7732	59.1256	221.425	232.925	220.018	4.01724
	0.05431	6.77551	182.256	1.45028	603.564	143.167	341.714
	0.8125	100.592	314.803	2.97386	91.1312	43.0521	136.371
	1.48083	292.808	382.064	21.6866	352.121	140.87	186.019
	2.98492	2.53488	206.334	37.8493	97.4162	8.8993	7.63978
	0.94268	146.445	869.377	14.7676	324.895	723.884	88.6
	2.21701	52.1538	39.16	83.9152	8.94955	453.556	474.13
	3.20601	95.2075	151.343	697.608	10.4179	158.788	169.494
	1.62727	222.337	227.984	223.656	7.37637	64.2645	34.9213
	2.76471	3.64179	4.92876	143.329	10.0547	112.261	170.466
	3.73333	1191.93	403.437	212.505	5.97744	221.884	93.263
	3.13389	50.3563	68.9357	0.05072	928.634	35.8794	8.32143
	0.28947	354.797	175.404	16.5238	143.383	445.808	143.552
	3.05488	34.2441	443.852	166.868	464.622	1104.75	173.22
	0.58726	46.1647	412.008	4.34211	4.41613	4.16667	590.078
	2.64972	224.966	256.634	0.73984	40.9028	31.379	13.8928
	2.19608	148.239	22.6642	219.392	11.4927	12.8435	1.41587
	3.64286	399.164	2.80272	79.668	930.318	492.156	151.223
	2.03433	236.715	282.801	212.859	110.017	21.4648	74.8255
	1.37872	108.845	4.45573	175.715	2.40308	96.9044	171.792
	3.04721	583.448	63.3128	170.96	411.52	449.24	94.9254
	0.81395	400.803	140.824	44.0048	163.341	9.67457	224.682
	2.79419	34.6508	196.584	9.09043	42.022	21.2493	107.861
	3.06989	63.3198	218.219	33.0036	850.505	3.26816	75.2303
	3.00595	99.023	323.764	422.876	298.105	9.69128	64.8638
	2.96373	66.456	7.78488	177.58	151.865	136.765	203.789
	3.50204	5.36607	635.779	254.372	344.155	98.2055	673.822
	4.82143	80.3048	4.46005	258.392	1745.31	188.838	232.073
	3.66092	8.72622	262.917	3.34553	6.28329	4.42822	9.85845
	2.47471	105.208	349.677	188.964	8.48525	145.745	8.7619
	0.35484	28.618	108.978	70.9206	939.183	50.5215	53.444
	1.93333	325.246	132.643	499.983	204.177	294.696	309.8
	2.26282	81.0205	189.123	190.02	150.948	346.571	206.109
	3.7125	335.725	4.18689	80.5055	242.241	24.4461	88.6327
	0.02703	411.536	247.428	3.31081	45.4151	174.242	182.783
	3.44509	20.7466	432.722	436.621	17.0739	284.39	30.7832
	3.75107	135.635	742.065	70.555	299.554	5.01031	222.178
	3.8328	27.4032	6.09227	62.5285	339.234	143.698	131.028
	2.29412	52.3324	69.0699	166.62	272.602	36.201	2.75182
	0.0888	427.772	511.246	123.457	51.9	732.953	208.816
	2.38081	67.7295	112.224	64.6379	255.421	322.911	85.2174
	2.81188	48.9312	66.7741	113.43	555.332	277.39	92.4176
	0	34.6481	100.979	7.4	6.07025	131.787	4.39394
	0	147.03	51.3501	11.3149	348.862	493.606	539.962
	3.13216	40.1877	2.80055	78.003	1535.98	6.03153	191.072
	2.35806	23.0228	141.512	318.835	446.607	102.353	912.357
	2.46125	71.491	445.478	238.127	218.845	322.014	1080.12
	3.43909	146.284	201.864	207.033	173.399	160.9	705.406
	4.35581	114.557	14.5221	194.91	503.857	24.8917	46.3293
	1.47101	46.5964	5.15075	280.521	310.584	11.3418	3.67424
	3.37557	43.5789	61.0027	394.83	530.647	132.68	431.141
	2.43478	141.353	73.0804	4.10101	9.60261	7.96429	141.651
	2.60687	27.2	284.394	179.746	207.865	1070.96	506.898
	3.13379	116.342	296.804	438.236	133.963	155.846	803.443
	2.2069	552.399	5.39286	17.2701	269.195	44.1921	167.489
	3.01705	24.4928	225.084	183.435	11.1211	8.26364	154.768
	0.07508	38.9247	257.903	23.7828	457.668	74.9868	134.513
	0	212.86	280.596	403.228	26.9286	269.344	781.963
	0	83.1136	4.35017	45.9143	129.723	246.383	153.417
	4.28955	20.2407	71.2583	131.952	8.15745	8.84298	3.69424
	3.54819	40.1667	158.698	2.05851	80.7665	376.585	255.258
	2.27157	2.80719	2.82979	2.8	60.8497	5.59921	292.977
	0.33699	85.7319	87.0606	137.776	255.51	834.039	299.158
	2.06584	48.8949	124.705	244.802	9.00797	697.098	117.222
	2.864	172.093	299.724	461.456	9.06774	541.411	5.03065
	4.63556	88.4739	215.202	81.7543	203.429	8.11722	370.344
	2.67697	27.3644	61.3739	17	304.985	8.15496	161.714
	2.09434	127.349	152.46	128.909	58.0649	8.3452	118.669
	3.17301	83.6216	9.26953	0.65152	39.3623	1084.75	4.39423
	3.81702	246.122	514.461	1.90977	11.4426	629.097	176.273
	2.99187	1.57112	45.0308	180.644	1105.61	608.417	786.318
	3.11408	4.04624	615.496	33.3226	6.97987	1167.82	896.839
	1.95686	111.122	94.7707	64.4704	6.4375	651.334	97.2226
	3.8284	228.908	132.046	13.4807	881.449	372.412	432.126
	3.22835	19.8402	153.704	80.2063	479.645	232.712	230.765
	2.88235	294.004	242.749	193.648	691.718	259.044	126.093
	5.17318	277.08	5.79424	362.894	621.464	96.7472	131.485
	2.72414	693.3	31.708	73.7743	142.53	146.628	6.95285
	2.04878	311.985	275.458	158.75	635.814	7.27149	55.564
	1.02597	182.609	19.343	273.701	290.335	239.302	339.505
	3.94375	279.514	90.9781	907.496	7.71642	228.23	582.093
	2.42373	421.29	229.04	38.7303	7.92481	8.98397	635.591
	0.18157	385.267	287.759	2.18085	64.3275	25.8563	6.23448
	2.64642	5.81028	20.5118	110.952	4.64672	491.44	4.15278
	0.07927	193.071	661.668	302.772	398.008	913.854	295.57
	3.59286	92.379	3.38873	147.811	339.878	347.113	132.29
	1.6865	108.88	141.855	16.8009	971.141	10.4396	3.48168
	1.78199	81.5439	6.74023	140.009	104.596	97.3648	87.4372
	0	58.3869	145.893	92.4412	96.0331	121.246	648.602
	2.33197	181.93	211.635	357.109	692.489	9.66256	567.416
	3.18947	5.29787	9.09581	87.9237	362.175	368.494	4.76216
	3.94136	3.64094	40.0066	102.828	75.7643	47.8687	28.1194
	3.96463	99.769	119.18	64.5448	45.5267	37.9091	393.272
	0	233.531	374.414	17.7826	1248.7	279.536	105.695
	1.81349	238.647	6.67751	38.1667	26.8651	260.845	36.1311
	2.66839	6.39937	23.6572	625.491	7.95024	194.056	148.838
	3.29808	175.614	705.498	377.587	5.8617	191.852	22.8938
	3.35587	288.795	230.713	124.569	673.507	823.971	540.152
	3.03521	70.7549	283.883	146.189	257.396	1059.22	695.55
	3.09717	334.275	221.839	3.77083	115.701	204.755	280.938
	2.85424	35.8178	301.477	176.207	166.443	438.997	148.314
	1.46218	230.96	4.10798	134.73	18.2912	96.3401	1140.04
	3.29874	141.636	408.406	240.046	54.0146	17.0454	1.13804
	3.09725	70.8662	331.875	191.163	5.44984	321.24	374.268
	0.83784	87.826	206.344	101.328	63.7366	265.373	174.133
	4.02679	50.9717	39.7148	139.681	570.981	8.70943	119.908
	2.74658	33.8187	170.591	471.054	238.966	9.81457	17.7098
	4.20721	282.324	152.794	227.465	62.3719	710.294	963.516
	1.22939	2.53791	4.31418	198.341	77.4849	97.4383	358.818
	0.20364	239.058	474.607	265.441	12.4224	253.882	485.688
	3.58661	867.888	40.8211	207.422	12.4842	9.02041	502.325
	0	227.732	88.9965	0.66667	120.098	38.0418	789.036
	3.81679	3.24729	181.137	304.245	144.889	74.8694	79.3606
	2.04264	389.182	2.24416	515.763	5.46341	225.798	3.86466
	2.75719	103.018	158.57	0.425	31.6943	209.661	3.45565
	2.0186	63.9058	42.5015	91.9212	236.118	9.73373	224.284
	4.30041	4.82482	364.855	55.3946	230.793	204.748	254.385
	2.41253	11.411	85.8565	5.06048	13.0859	166.559	72.4207
	2.50708	6.32258	567.368	498.495	607.22	16.4815	19.9572
	3.29391	78.2794	193.508	50.3719	59.2857	7.45676	205.921
	3.19687	67.2665	344.928	128.494	107.286	6.13433	0.31515
	0.27174	209.401	58.6122	27.3965	281.133	95.3166	0.91822
	3.05977	503.096	258.15	1.0133	244.165	290.266	307.051
	2.8401	71.3066	4.3218	13.6036	864.072	232.818	20.1606
	2.99565	268.872	78.7941	15.4583	213.755	352.991	608.062
	3.44651	101.728	238.881	333.622	673.181	628.399	114.017
	3.45188	205.739	321.804	282.81	35.5605	258.612	26.8415
	2.97861	40.4354	231.318	409.899	156.197	307.896	924.869
	2.85714	8.29482	104	91.7593	38.6865	501.948	5.65248
	2.36705	6.81509	3.91304	216.958	29.4318	95.42	167.807
	3.70663	65.4848	11.8154	78.0898	37.6667	645.042	210.11
	1.82659	35.2642	86.9225	58.0342	130.939	7.26611	202.402
	2.59316	585.557	9.42735	241.708	10.8406	786.345	1218.11
	2.69925	213.316	149	2.71667	542.898	18.3059	316.462
	2.0754	412.547	356.374	301.879	122.006	25.8238	194.895
	2.75549	450.415	1.98222	130.332	60.249	244.543	373.463
	0.02417	72.1061	189.567	675.266	15.1786	126.674	3.59283
	2.44687	100.543	598.409	100.019	135.48	406.362	499.568
	2.7533	99.5778	349.656	58.967	49.3582	378.32	112.362
	3.22674	42.3	172.983	175.199	409.16	567.799	239.392
	2.97554	92.3158	240.394	155.625	8.81967	103.389	448.082
	1.81481	155.47	244.58	304.006	8.45178	208.139	682.688
	3.47934	446.308	89.2301	479.701	6.89855	210.167	1028.35
	3.47143	32.1662	190.312	186.139	37.3003	2.34767	112.358
	3.54545	7.61765	323.77	9.25234	5.28308	26.5443	4.86321
	0.18639	107.195	116.494	419.566	71.7152	6.95082	435.58
	2.92437	170.191	272.976	998.904	105.226	258.306	1.26406
	2.35985	117.885	101.048	186.738	252.102	126.798	658.385
	0.0613	0.46479	278.969	362.29	44.4378	19.1285	464.191
	2.15556	287.022	4.0757	177.214	46.7586	394.372	324.637
	2.71285	131.262	404.681	262.493	623.312	351.494	186.962
	2.1487	24.7898	428.194	454.681	1493.45	704.252	0.38876
	2.49871	340.59	131.098	336.704	99.2784	173.732	4.86996
	2.25566	321.874	100.626	14.1102	184.462	58.9724	152.829
	3.26493	362.878	135.16	26.5673	237.022	11	80.6993
	3.58515	9.04364	168.596	202.68	172.404	180.8	137.992
	1.68263	3.06488	175.213	440.417	4.77419	761.427	47.1118
	2.16564	143.97	270.692	93.5663	226.915	51.0198	764.305
	2.09804	77.25	144.946	66.751	4.73099	126.918	12.1692
	1.57248	506.435	295.095	335.37	6.1931	87.1688	129.181
	0.19431	79.6758	262.694	144.543	581.53	260.042	133.715
	3.04167	95.6556	72.708	80.2511	5.79188	383.718	777.8
	3.3607	186.905	55.7756	312.722	121.318	221.704	290.248
	3.20772	61.2893	26.8867	48.2301	17.7043	214.59	72.6403
	2.46091	229.048	410.983	305.534	48.024	348.876	451.019
	0.15289	183.904	261.469	0	6.97398	72.3951	289.589
	2.18563	12.9686	4.5473	3.13115	96.1818	61.5031	425.7
	3.43068	101.943	57.1685	245.233	249.08	11.3347	77.5163
	2.49664	166.835	219.974	129.74	940.075	131.518	418.11
	3.72775	193.796	571.5	1.48942	150.828	8.34454	378.302
	3.34	391.039	291.991	1642.1	63.4663	55.4361	0.02743
	0.19366	5.67913	18.2991	72.1777	58.585	228.971	162.412
	2.32628	98.177	400.857	69.1424	237.313	25.0392	1061.37
	2.69611	46.7867	226.432	66.0611	8.26875	55.339	957.564
	2.48227	5.32976	181.962	51.8419	553.526	772.937	374.453
	1.55294	260.765	57.1398	3.58222	4.35759	36.7216	161.788
	0	311.09	547.509	4.01562	27.5928	555.393	107.092
	2.95487	289.379	211.38	499.488	434.97	381.238	127.432
	2.22926	74.5017	38.0142	108.295	462.033	611.113	773.952
	3.48727	2.88701	211.615	385.613	103.349	68.8901	365.613
	3.63527	16.2749	120.768	14.64	245.184	1805.19	76.8781
	1.56069	7.90184	359.694	18.7528	0.83478	11.4786	422.14
	2.81044	355.101	235.025	257.994	251.988	345.377	570.298
	3.25284	40.5048	220.753	8.58824	4.3942	568.866	567.339
	2.12252	13.8343	2.38987	131.888	300.03	116.156	136.039
	0	5.85201	62.3659	50.0439	446.054	247.917	79.2232
	0.0025	155.41	396.226	201.763	19.3422	322.251	150.76
	2.96333	242.177	7.04688	25.1439	452.844	1337.63	94.2998
	0.79361	256.659	576.413	5.37657	67.9574	600.475	3.06103
	3.07557	212.852	260.16	0.05338	23.5081	333.739	382.728
	1.11184	216.33	68.1784	344.483	283.469	72.3382	197.506
	0.925	333.424	448.721	181.917	195.187	182.338	4.47956
	1.51289	42.8515	8.64537	365.463	7	651.035	92.7665
	4.46032	3.4264	260.15	46.1833	1465.66	481.454	976.043
	3.40972	59.8248	380.948	0.99163	6.77593	348.904	34.0239
	1.85763	48.9884	208.626	63.6967	144.396	860.495	58.1231
	3.27427	233.591	77.9459	140.357	6.42105	140.089	73.4355
	2.27731	5.35909	154.07	318.697	56.2936	676.584	497.236
	2.17204	13.0331	52.2544	138.834	104.935	496.65	4.73793
	0.49701	13.6917	3.39919	369.594	9.38743	82.8192	519.704
	3.23308	41.9789	843.968	235.466	403.667	7.01485	126.806
	2.4878	105.246	438.084	101.471	97.9079	8.47906	620.485
	3.03061	75.9754	6.88078	435.792	6.45802	4.86	86.5952
	3.18613	74.1579	490.721	132.081	5.61	21.0733	295.712
	0.50239	464.167	584.65	5.06608	34.2068	714.1	8.07927
	3.24336	62.7742	441.827	154.376	45.5443	65.1753	5.50997
	2.44498	43.582	539.154	496.493	789.926	250.208	66.0462
	2.11659	72.5594	40.6729	73.2	187.572	268.037	0.19355
	3.09871	274.76	433.91	474.038	199.257	298.371	297.463
	2.58683	483.252	138.176	138.667	32.5755	327.349	1300.75
	1.5354	10.117	14.9786	29.3498	976.535	239.577	9.56767
	3.03559	57.1701	3.1493	28.8585	9.84084	228.358	560.378
	3.92667	36.2287	402.003	58.2234	7.81557	9.57209	360.222
	2.81463	252.362	98.1327	72.5467	10.7283	53.6828	544.339
	3.17431	28.7003	89.6731	118.055	5.80258	539.771	95.1099
	3.55337	186.166	9.95	67.4692	277.615	828.152	936.774
	3.85965	323.274	92.1069	377.671	559.634	127.637	2.78125
	3.02857	105.188	326.078	82.3577	271.859	398.222	166.569
	2.76903	394.229	426.392	249.826	117.975	573.707	4.81214
	2.69164	26.3774	13.7083	30.0874	5.90584	12.993	408.456
	1.65343	309.064	467.274	72.0729	14.3384	899.249	122.109
	2.15423	143.327	132.916	6.87685	13.1206	41.6839	290.684
	3.05634	10.8897	618.883	107.226	4.31642	197.42	190.48
	4.01724	369.578	73.6658	286.659	6.73399	7.87376	268.145
	3.23602	166.13	311.8	67.3568	12.055	372.407	19.4748
	2.20379	298.037	94.6012	191.725	32.1003	234.452	135.39
	2.65691	8.67005	50.0784	143.814	40.9746	586.19	229.248
	2.37548	35.1063	235.28	44.3382	9.26684	226.799	579.749
	3.39516	56.6212	187.849	69.3413	296.668	1392.9	207.051
	0.35316	245.773	227.969	520.101	912.195	607.946	66.435
	2.9357	37.3387	178.763	82.7173	5.28934	83.6387	128.019
	2.10448	181.199	267.009	7.00493	508.623	19.4147	18.0881
	4.24848	139.352	0.49282	339.022	324.767	128.323	74.35
	3.39623	77.2674	881.282	3.08883	414.27	427.957	114.197
	2.58359	165.916	99.0388	28.6919	446.568	287.778	16.458
	2.30063	11.257	4.68644	886.124	63.1235	12.9397	153.481
	2.17763	33.0628	289.688	446.027	20.1738	268.298	168.377
	2.53875	436.559	291.337	486.709	112.68	315.65	117.896
	3.97475	0.0595	133.356	36.1396	391.859	169.158	450.546
	2.32353	61.2189	13.3347	233.192	50.628	9.35219	4.17204
	4.22727	7.46262	222.329	68.9388	61.0548	369.91	116.962
	2.42806	325.083	4.43478	28.0862	44.102	245.152	15.6849
	0	17.4951	24.2685	277.075	36.819	124.888	3.55981
	3.45366	259.902	201.977	1.19728	285.636	56.0081	915.843
	1.88835	600.527	531.199	5.81313	374.829	1424.43	279.961
	3.67111	154.53	115.206	273.379	13.7249	157.812	55.8988
	0.04068	478.142	9.41214	110.901	126.823	148.455	72.2857
	3.89124	31.1925	60.836	52.0841	73.0022	52.1512	165.305
	2.81985	110.06	481.062	188.063	18.0321	349.491	168.432
	2.72881	291.556	92.403	403.213	192.386	190.484	108.342
	3.80226	15.6914	320.944	69.9525	14.8261	129.77	154.774
	0.6317	86.73	825.238	35.2734	12.248	202.47	496.251
	2.66667	564.716	160.455	240.757	274.519	4.66984	1092.79
	3.36667	152.915	129.432	960.881	309.678	162.657	21.4129
	3.66771	324.016	253.378	114.636	730.567	9.1553	148.489
	0.15603	176.219	123.227	6.46667	33.6636	12.894	4.36543
	2.70301	90.6173	4.13649	81.2188	326.32	5.22287	4.21683
	2.99662	170.583	410.429	47.1774	130.794	786.1	102.853
	0.5567	52.1307	398.108	31.5133	9.16287	771.507	107.837
	2.59779	12.0909	172.014	7.86864	165.028	263.622	87.3615
	3.77686	108.192	0.96581	6.85019	296.787	14.3564	3.8587
	3.55039	21.2899	28.2212	3.47079	591.274	296.995	82.3155
	2.00476	110.364	586.911	224.905	819.174	10.7869	12.8986
	3.93768	228.593	172.637	121.734	58.2051	35.5377	590.702
	2.53333	514.69	55.0168	113.532	313.842	7.375	120.179
	2.06369	11.4419	40.7127	171.217	42.0864	229.986	322.127
	2.64021	150.716	719.716	273.821	77.8317	286.965	210.219
	0.80717	55.9247	58.0478	5.52941	296.424	95.0308	125.397
	0	125.423	151.733	165.731	59.1729	841.375	4.93994
	3.15444	20.0177	240.083	0.7341	856.205	504.585	268.861
	3.91518	26.9706	10.8909	197.571	259.569	206.248	70.8933
	2.57284	196.846	2.53927	87.7751	232.345	476.104	155.458
	0.05825	292.567	526.859	18.406	535.746	81.2174	69.5208
	1.85492	63.3954	346.443	126.408	5.13349	207.547	124.136
	2.72531	151.034	313.036	253.061	83.5165	66.859	179.394
	2.85227	7.72258	644	277.018	20.0435	64.655	2.67037
	0.06054	0.29024	247.663	130.645	301.09	0.95161	5.41429
	0.41912	109.95	340.107	249.899	294.498	8.63492	1.33148
	2.69608	46.8821	11.2416	236.351	26.7717	2.58856	71.1579
	2.68902	58.4586	120.277	29.2823	56.5425	59.6777	1135.38
	2.21053	56.5092	617.074	4.37072	394.746	236.295	49.9244
	1.90706	117.504	248.929	91.5366	461.368	228.967	618.135
	1.29773	47.4827	535.94	241.76	197.686	209.362	448.447
	4.34507	186.2	151.679	235.254	282.036	9.70201	382.39
	2.25	127.389	137.746	98.0631	49.7229	37.3648	618.76
	0	1492.08	439.83	412.376	373.155	203.389	110.296
	2.99631	19.1574	204.639	123.75	1108.52	0	2.09343
	2.35455	241.389	12.7731	47.7088	46.5924	12.767	252.85
	2.54505	12.8084	283.238	261.859	782.29	94.3125	313.296
	2.13247	787.36	4.85714	233.09	317.958	310.854	0.68726
	2.20974	9.11744	9.76846	53.311	25.8034	12.0188	64.8662
	3.92593	115.391	59.764	124.39	223	649.954	13.4769
	3.11927	52.5948	124.913	53.7654	76.0808	6.75815	2.50258
	3.13596	555.842	35.8859	303.946	27.5718	128.496	87.9533
	3.18806	5.31209	178.594	19.3807	570.841	90.7128	167.009
	3.35784	4.64	64.6364	189.805	381.635	1.59649	464.254
	0.26562	312.537	504.477	7.74346	204.589	122.107	3.5625
	2.13514	399.905	359.356	24.2539	505.656	697.278	432.121
	0	51.3283	210.76	355.742	336.765	583.321	13.2218
	3.49015	9.43554	90.8719	147.478	13.919	598.688	1000.18
	2.94466	344.917	2.5669	179.534	75.4909	306.651	688.622
	2.32093	10.9698	216.944	114.265	315.293	1.31602	136.787
	0.16968	145.211	427.887	8.42808	977.191	1554.37	115.404
	3.9375	57.6965	31.2111	410.566	8.23724	8.3522	884.245
	0.91477	331.013	97.7864	16.7134	356.518	235.833	631.177
	0.90367	49.4609	3.14	1.7562	177.007	636.251	464.891
	2.43333	241.902	281.124	38.1735	83.2416	61.0435	214.754
	3.46222	35.5842	577.304	141.19	7.48023	201.294	662.406
	1.52688	77.0916	4.2575	528.526	419.26	123.183	356.47
	0.17316	158.319	298.997	104.481	788.889	728.143	703.258
	1.65441	14.9298	365.217	95.2482	3.29041	7.48675	0.49609
	3.38657	106.225	223.307	266.827	412.107	28.898	692.727
	1.59947	302.622	113.046	4.12088	360.751	221.712	115.821
	3.05026	80.0067	233.056	3.51643	7.88217	7.43804	923.312
	3.27523	466.249	154.688	399.192	8.08108	36.8288	683.493
	3.50905	300.061	314.29	341.865	169.066	728.008	5.64732
	0.21545	456.17	33.8915	6.77957	27.4193	18.9902	85.3223
	2.98625	184.138	193.896	273.293	88.5572	17.1023	56.1234
	0	113.072	4.95984	143.153	341.129	112.105	22.2215
	3.52141	135.327	7.78692	19.9023	1060.56	107.456	64.8947
	2.76077	99.1308	351.816	78.4125	8.92636	181.459	63.7829
	3.28641	257.162	304.875	8.62445	210.237	748.869	68.572
	0.46386	2.46581	56.8235	191.344	460.887	266.106	526.218
	3.61111	233.071	230.487	32.0903	108.718	347.067	140.664
	2.25249	109.531	423.21	205.424	86.7449	128.588	59.6257
	3.275	237.223	70.0473	78.1337	85.2804	19.4017	0.35884
	3.09207	82.9217	113.287	268.667	147.704	190.889	5.43939
	2.93548	4.57983	4.68998	5.55	348.797	217.159	5.8481
	1.81776	72.3454	123.392	129.701	54.3077	53.4984	58.567
	1.80545	3.61257	2.43619	13.4178	568.967	13.05	462.617
	1.64516	258.868	752.231	35.7318	343.699	23.4235	488.316
	2.28016	41.9176	7.45161	320.28	125.816	208.117	14.9302
	3.24696	53.541	56.6243	106.477	124.438	943.544	4.05556
	3.72642	312.905	17.0123	75.1443	475.412	355.254	26.7314
	2.57219	31.0246	154.31	21.8415	14.8731	174.464	210.642
	2.88354	71.5045	264.621	27.6593	134.601	522.77	167.054
	1.86842	85.4719	692.837	174.286	110	636.536	48.1536
	3.40166	10.7319	339.154	112.143	55.206	29.9236	3.09913
	3.1083	255.135	111.885	159.24	42.2894	278.101	221.153
	3.79394	321.769	96.1672	313.36	88.9823	363.514	3.71341
	1.3367	473.704	369.087	337.756	147.619	134.237	45.4721
	2.75827	3.25758	5.29067	99.5689	446.952	10.4244	160.884
	1.02151	377.198	110.145	21.668	522.012	11.4089	614.843
	0.78519	57.7584	56.4798	1148.97	6.75484	186.177	704.187
	2.21262	115.823	127.084	105.618	19.8552	2.09569	727.163
	0.35	40.0373	233.21	10.0821	253.964	33.4747	177.172
	2.68675	48.1124	473.532	322.625	152.384	172.649	366.613
	2.8284	73.4549	9.32218	23.5816	1478.97	114.266	9.51584
	3.66912	43.0971	318.325	114.487	209.299	87.0208	163.164
	3.1532	444.539	120.632	202.923	57.1195	50.8754	351.986
	3.89059	34.8299	7.66593	99.1092	112.135	93.7046	7.69721
	0.26744	37.0123	532.576	44.5697	95.0871	51.8006	228.288
	2.06129	10.4866	22.7538	389.026	218.374	33.652	64.5352
	2.65672	133.498	41.431	0.04265	28.4244	37.5269	171.576
	2.75445	55.12	12.2619	42.0949	281.667	107.586	529.536
	0	40.3963	92.5684	289.593	81.0435	258.661	5.21033
	0.22901	13.2812	12.4118	26.836	26.1801	97.3957	560.993
	0.44144	33.3678	141.093	7.71484	68.7045	258.363	153.361
	3.41337	272.398	123.283	97.8744	35.4819	73.4764	539.564
	0	16.7288	203.594	5.32738	5.99363	16.7465	1.64103
	1.8691	16.3708	201.568	72.4728	430.359	17.6025	4.34221
	3.0251	81.7808	343.738	123.632	3.82857	6.74569	88.8152
	2.08621	129.384	9.21224	263.906	234.9	817.559	2.7896
	0.12207	191.814	400.048	270.731	69.7711	257.689	94.3797
	0.27442	219.936	409.058	219.152	42.5977	276.142	13.4419
	0.37419	89.8018	244.104	8.84247	116.05	313.303	343.292
	2.59091	31.1038	109.007	313.353	147.923	279.484	394.858
	0.56061	132.994	229.41	551.735	387.778	15.0164	121.712
	2.66877	389.612	20.3491	42.0932	170.588	223.128	117.028
	2.29108	4.14516	200.162	4.75627	727.992	25.9	357.185
	0.69874	156.533	372.292	147.38	185.982	8.39535	168.423
	2.04478	5.36335	506.148	84.9898	89.4313	351.367	150.86
	2.00429	54.0607	79.9524	134.634	9.69953	388.486	124.686
	3.25503	122.543	86.9654	70.3873	4.71508	1809.44	942.503
	0	667.718	29.3342	113.173	57.3979	345.38	432.016
	3.07438	47.9203	66.8364	148.863	180.837	315.739	31.4978
	4.18884	4.34109	0.46087	70.3398	260.554	21.9356	5.24339
	4.1348	28.6877	15.0313	23.5887	308.026	15.8561	159.612
	0.04972	235.129	427.709	22.3874	149.438	375.208	75.2389
	3.16279	241.519	22.558	264.312	6.1066	4.63551	40.5912
	0.86096	208.173	253.016	113.753	171.348	185.402	5.25
	0.12033	39.5244	32.3974	87.5799	29.8896	306.885	7.62832
	0.93603	2.4454	67.4604	2.67368	195.838	578.781	699.489
	1.46581	8.425	156.935	2.65829	295.762	8.40169	439.536
	1.98958	443.84	38.3333	175.765	358.461	678.36	6.41102
	0.31387	221.398	321.366	9.31183	4.28169	391.44	171.463
	0.98678	362.521	135.235	195	354.101	245.925	624.162
	1.29787	11.4417	363.961	41.3204	301.245	1052.35	734.704
	0.5512	7.94715	137.746	29.62	386.85	11.3208	4.0546
	3.82372	102.569	229.947	4.15217	293.174	464.535	110.289
	2.29545	59.8432	5.23826	37.5032	123.18	152.902	263.927
	4.02655	20.6764	416.486	29.1913	77.4596	633.087	88.2919
	2.53086	4.29373	541.421	33.4409	15.7477	9.80618	146.033
	3.74667	128.406	77.3296	17.1439	44.9727	300.694	229.343
	2.63429	63.3778	157.628	28.6739	323.011	6.67841	0.66667
	3.3913	193.469	355.665	52.3846	83.3048	257.011	414.401
	2.79381	20.3716	211.806	94.2701	139.04	779.477	139.276
	2.77528	358.021	6.16	6.70385	274.857	98.3531	100.584
	2.23973	38.6422	57.7092	131.542	176.478	183.309	123.007
	2.14851	109.49	0.96721	3.60853	1099.1	33.6791	9.73754
	1.37952	53.7325	594.276	181.78	171.199	307.809	278.911
	3.28889	10.6098	11.3484	32.5207	139.223	8.1284	401.052
	2.39338	233.866	19.1093	72.1557	280.806	421.575	156.729
	3.35294	153.425	2.65789	91.2806	126.99	17.2589	210.872
	0.66279	96.0074	19.7079	84.0787	28.3979	30.7423	441.176
	2.77135	60.473	67.7823	15.442	828.943	912.449	210.887
	1.832	26.1241	306.053	157.344	50.7028	10.4524	11.2301
	3.1875	6.64341	513.095	222.267	211.615	152.665	4.86207
	3.31818	178.847	145.064	54.3729	40.9607	102.634	347.661
	2.14876	117.435	198.171	66.206	17.8316	667.249	149.758
	2.58042	95.6725	180.556	24.472	71.2908	194.614	100.109
	1.78341	1.75745	85.7285	52.373	296.635	1421.07	10.372
	1.68694	37.6906	22.512	1395.73	53.0349	82.0329	155.042
	2.54019	4.7305	76.9046	144.668	5.20149	172.698	442.625
	3.40408	66.7049	41.6569	16.1473	447.443	1006.52	284.547
	0.66667	64.0081	66.6364	31.252	70.8175	0.36771	7.76344
	3.82864	2.87339	45.3837	6.33523	440.847	110.938	16.5985
	2.60236	226.272	59.6954	68.7805	34.3952	100.511	376.33
	2.30746	36.3114	159.524	110.68	190.77	230.13	5.90204
	4.50712	33.1796	140.134	3.77578	177.289	2015.55	274.803
	3.57895	167.247	210.169	203.566	40.3763	1182.63	4.8539
	2.03611	98.4511	31.2139	29.1152	99.2173	658.757	1278.9
	2.39157	12.7908	50.6471	172.168	209.712	56.9299	533.004
	0.1375	56.2815	135.665	162.946	149.527	6.84108	2.97414
	1.83502	69.5026	348.796	172.186	197.515	125.783	380.788
	2.19171	53.0106	357.355	310.803	189.768	271.806	363.289
	3.12941	78.5857	6.57216	206.086	169.099	0.07583	127.476
	0.00649	19.6518	64.1104	222.637	14.3288	14.772	328.331
	0	111.377	10.3095	22.5809	167.462	91.1212	1334.23
	0.92754	76.3333	251.274	278.137	176.545	42.6392	71.9637
	0.22111	33.5119	427.279	320.913	98.1765	290.992	174.393
	3.16895	6.57674	3.43725	1.50482	3.46835	1117.58	24.5108
	3.20853	658.307	204.332	122.105	200.758	813.582	516.968
	0	3.7677	74.5	227.207	28.8879	54.5802	326.81
	2.60882	0	25.0143	92.9202	175	17.8789	591.568
	2.30275	2.06996	124.005	63.2569	78.6691	202.03	1029.9
	3.83099	85.4919	8.81301	91.0035	227.403	1168.04	370
	0.8324	24.5596	72.9174	232.125	586.283	330.704	314.457
	3.90777	47.7847	29.0772	207.902	7.42771	21.6548	6.28172
	2.54693	54.7423	51.0061	196.613	179.381	359.788	201.461
	3.95652	22.0884	167.189	10.4138	132.315	8.62275	655.409
	3.30721	392.375	3.3186	29.8253	66.4857	136.979	132.282
	3.57756	104.895	10.8824	237.562	3.96815	60.3841	350.322
	1.32171	51.1479	238.181	2.23245	712.53	243.634	137.795
	0.83553	123.263	71.1724	349.37	408.481	148.507	1094.14
	2.35581	76.042	202.667	40.5386	104.338	248.172	325.983
	2.87149	126.208	304.636	161.468	337.366	688.9	22.0188
	1.46061	3.36774	4.64634	367.353	97.3141	230.577	760.797
	2.35102	30.0514	15.2536	1.33879	5.2	238.898	53.8449
	1.76012	6.47244	132.518	154.386	666.358	447.077	105.805
	1.86096	88.3136	326.533	17.0463	481.126	644.285	186.243
	3.15077	42.1013	196.991	68.7379	140.408	24.7167	151.455
	2.38182	150.629	0.328	111.061	118.772	251.023	57.5213
	2.18015	447.383	14.0136	58.5628	308.906	909.242	15.2308
	2.9893	57.0658	38.6374	295.74	133.634	244.401	432.448
	3.03431	96.6354	650.748	23.0889	4.48792	7.40329	28.0159
	2.59681	103.117	390.312	263.375	123.592	83.7081	129.501
	2.11407	252.365	313.508	217.101	254.686	544.217	639.153
	2.53383	8.45128	342.731	247.405	109.487	178.671	2.18797
	1.71429	43.4331	98.1715	2.55525	6.82039	6.59868	5.34726
	2.69343	210.776	198.592	109.909	257.613	138.604	765.636
	1.08745	203.03	4.25879	308.221	691.622	202.878	213.862
	4.06161	204.083	261.589	382.77	250.4	192.323	135.52
	2.84298	530.73	4.09859	37.4728	712.835	330.309	266.513
	3.20066	4.86667	609.303	1.13043	777.954	143.483	98.213
	2.32127	80.844	61.9541	140.185	313.393	7.57187	173.975
	3.26087	499.819	343.664	13.0873	3.10469	23.5305	317.054
	2.95506	701.49	16.9568	187.34	30.0154	36.2553	599.772
	2.59357	83.7054	9.57237	357.807	717.098	284.15	12.6067
	1.35227	7.52736	7.64286	286.539	4.45845	7.95885	170.134
	2.60652	133.827	420.361	48.7636	93.8761	83.016	120.917
	3.68565	3.62667	480.79	169.449	435.65	143.005	99.7182
	3.0565	28.5446	576.37	64.4477	179.842	506.067	1169.01
	3.70219	2.92842	344.35	252.201	561.996	16.8356	6.40876
	0.07977	131.653	895.238	20.0424	3.35714	55.5133	142.661
	1.76374	6.18272	216.561	2.31111	7.3683	251.475	10.0324
	2.98871	59.3901	293.324	194.915	395.195	364.788	48.0372
	3.83986	647.087	188.888	58.808	93.7554	17.3889	277.291
	1.22449	924.141	363.574	1.06188	18.2006	203.424	12.8809
	0.1877	14.3598	8.12264	478.522	5.13119	700.083	126.31
	3.3724	107.945	197.578	6.66098	314.184	762.233	90.665
	3	161.425	49.0203	90.6952	531.172	679.802	134.196
	3.26667	233.213	210.655	1.4506	3.59941	194.805	16.9201
	3.52793	528.865	44.5444	400.673	589.572	74.7718	6.64314
	2.53383	496.837	133.585	167.284	55.532	174.483	112.989
	5.03289	390.5	23.4314	169.794	335.701	92.5012	12.3194
	0.53829	20.244	8.85757	66.2395	20.2335	594.312	76.5965
	1.58194	747.295	37.0376	271.511	271.383	233.07	876.373
	0.61749	162	177.619	1.78211	137.654	1062.82	72.6573
	2.2561	5.52713	525.417	111.076	321.104	15.9006	2.37131
	2.85623	258.096	124.987	402.685	395.388	6.47514	5.91343
	2.87909	2.23601	328.333	252.153	3.82222	9.2766	131.861
	0.01702	195.125	50.3045	2.91183	725.598	299.475	548.393
	2.76156	922.798	7.92644	234.806	175.72	101.87	52.4551
	3.12469	2.255	65.3385	233.859	652.293	148.383	0.08495
	2.82883	386.201	16.8697	151.719	162.905	785.599	315.889
	2.36806	273.65	16.5262	2.27684	316.863	967.718	135.616
	2.13986	38.5684	191.665	29.4085	2012.66	271.449	543.855
	5.85714	1.39039	363.564	171.35	579.772	387.189	8.81169
	0.95563	275.911	395.268	205.656	6.17895	173.847	108.077
	0	4.17647	4.47685	142.673	246.923	47.679	681.226
	2.75676	160.929	17.3446	360.521	201.905	318.505	57.1311
	2.08673	206.568	174.92	222.614	29.1726	12.7919	938.751
	2.71745	3.54382	21.4098	100.175	175.856	7.86819	103.094
	2.57003	0.30822	145.894	288.416	290.607	175.659	84.3503
	3.02752	1.88397	310.9	149.554	117.516	717.365	145.068
	3.01399	2.12091	409.922	147.378	7.79348	225.744	141.383
	1.18229	1.59946	28.915	226.528	7.41897	443.69	226.254
	0.27778	2.73669	17.6748	220.133	229.807	185.243	54.285
	3.66562	5.09465	239.62	265.13	317.547	213.886	391.004
	3.05752	1.32075	25.0355	22.0699	4.38361	77.8542	16.8374
	3.45399	546.6	39.9139	350.415	28.8667	43.8396	232.461
	2.07738	371.414	154.384	93.8845	119.647	67.9006	144.235
	0.30672	120.034	43.2967	74.7864	191.119	45.9224	89.5585
	4.75277	3.42659	4.30667	140.003	73.5366	6.86182	197.863
	0.19691	344.14	66.1281	10.1825	89.215	574.21	117.033
	2.05099	1.43062	16.3193	197.335	446.981	385.898	256.776
	2.40625	145.432	212.067	556.369	116.393	538.655	390.635
	3.67879	579.65	115.874	58.9064	32.4569	563.889	263.049
	0.11504	24.4309	22.562	16.5368	153.795	0.09748	209.968
	3.5945	693.213	25.6618	144.167	3.81432	199.311	602.429
	3.64286	15.215	80.6856	41.3485	493.29	204.921	116.145
	0	421.416	135.419	9.39683	5.00264	6.67148	21.9107
	3.59174	247.771	217.427	394.047	5.4264	134.242	317.229
	1.61029	409.159	253.203	33.4454	106.194	171.914	198.503
	4.33007	100.179	86.6975	29.1846	3.2723	369.059	103.295
	5.21973	54.0143	20.1888	312.469	700.521	6.51181	77.8161
	3.36451	1.78125	407.091	233.776	43.9264	13.5657	486.869
	0.58491	4.77344	17.2983	18.3494	4.37135	1973.55	444.737
	0	478.821	65.4921	212.842	361.632	14.172	202.975
	3.44161	39.8355	194.758	84.745	477.317	14.4113	96.8571
	2.8271	1182.55	9.16129	77.8339	158.872	177.271	16.4474
	0.62069	81.0807	202.502	311.692	975.961	119.007	20.1792
	2.2274	531.886	156.891	160.393	1656.04	10.6609	211.314
	2.62559	26.6091	395.7	130.11	13.2563	191.701	155.114
	4.15646	179.639	4.98311	159.544	181.537	9.01674	4.85961
	2.62439	110.787	169.981	73.8968	326.182	208.276	1176.92
	3.07187	637.79	20.9297	385.75	427.332	365.048	171.632
	1.13898	967.277	55.5084	111.122	562.877	401.856	171.294
	1.59387	80.6655	0.53147	180.261	62.3318	102.051	7.99648
	0.96073	146.105	235.912	258.172	49.3397	113.798	91.5076
	2.41049	322.626	324.068	242.237	3.03279	281.568	80.7047
	2.66667	223.123	496.115	175.308	506.263	6.84362	118.206
	3.16489	2.55668	213.076	239.057	10.2061	856.746	200.724
	1.7594	138.114	48.1983	2.16185	1.49682	101.291	122.301
	2.0048	104.297	317.665	102.988	238.08	1.95968	153.847
	2.46354	2.93598	194.745	1.72176	398.65	272.547	5.15054
	0.60385	365.513	157.74	31.8955	68.2909	195.694	321.164
	0.02394	125.131	320.203	6.59389	5.24163	575.541	284.302
	3.91057	248.435	136.441	161.526	377.49	11.6474	650.821
	2.51311	356.917	198.391	1.57457	806.794	776.127	171.579
	4.02405	6.71174	226.019	96.1758	631.748	45.8788	314.192
	2.48472	0	9.93396	191.315	304.276	152.21	209.098
	0.22901	185.604	57.8217	87.3374	1471.56	82.9564	191.964
	2.75414	135.862	32.774	234.029	47.2115	465.096	37.1182
	2.87444	691.555	7.75089	47.1547	4.93692	8.84975	61.8832
	3.77817	212.841	356.472	74.6838	38.7066	122.625	492.455
	1.89474	138.582	227.138	235.38	9.0684	33.3947	64.9625
	2.12132	129.704	123.368	277.984	4.52681	15.272	15.2389
	3.43577	5.02632	7.44526	66.6926	40.1401	912.095	6.83588
	2.62573	115.281	25.9134	14.0181	629.983	14.6284	166.213
	3.68056	145.92	0.44961	3.92742	3.1849	91.1898	8.04822
	3.23547	640.868	15.0077	553.255	83.0298	444.466	77.0902
	2.37572	114.555	40.2703	17.2521	71.4189	465.578	13.709
	0.328	7.87661	26.8562	130.063	533.273	89.6121	179.264
	2.92697	71.6124	44.9184	208.283	109.725	64.4011	3.97043
	2.80056	473.106	18	297.548	1798.72	314.623	17.183
	2.21182	2.13505	360.36	158.774	9.94315	60.4775	987.965
	0	211.656	10.6929	175.98	1596.65	257.96	171.415
	4.60046	186.895	4.38732	187.166	29.4792	31.1722	416.718
	4.02817	189.571	10.5033	74.3466	20.7445	80.9018	405.117
	0	0.21652	231.286	20.7219	161.299	6.18615	0.12195
	3.15902	501.584	193.463	126.045	409.032	345.885	233.268
	1.56538	3.24764	6.39568	98.316	0.90332	144.632	1367.38
	0.68317	7.12874	3.9749	130.607	438.876	792.801	1.83527
	3.75641	127.973	14.976	213.612	114.319	7.04724	0.10059
	0	681.086	88.0797	29.202	260.4	79.0842	256.675
	0.47794	88.6942	279.616	219.019	6.60424	49.5071	245.734
	2.64265	329.882	0.41333	137.419	29.7696	733.149	872.227
	0	87.9107	11.0232	169.111	14.2362	9.64474	521.714
	3.51136	342.835	137.721	373.511	160.369	113.879	2.64398
	2.05072	153.287	122.686	160.471	349.664	569.726	63.7896
	3.57534	1.29283	717.631	2.50882	862.133	162.853	346.556
	3.37913	0.35754	392.882	97.2776	910.53	339.078	417.718
	0.37695	723.394	27.757	228.464	391.717	354.693	190.747
	2.53727	421.262	431.944	161.298	531.935	18.1919	150.859
	0.7099	0.93195	3.22143	3.14773	295.997	44.5197	231.312
	1.70513	61.6399	27.6354	289.747	376.618	10.3384	0.84712
	0.9278	0	249.848	255.886	395.239	131.63	5.72109
	1.6506	572.823	57.2767	218.807	354.708	360.181	20.1393
	0	0.44255	227.403	166.007	157.124	609.777	149.093
	2.95897	208.997	101.618	4.44072	438.982	50.9739	31.8051
	2.48235	177.161	44.5639	18.9826	1667.3	131.774	74.5794
	2.77236	141.592	612.478	192.122	386.124	269.209	116.845
	3.44258	521.249	176.415	72.3911	176.183	224.374	367.953
	2.9759	424.997	0.46523	1.69128	406.113	57.0217	4.60784
	0.01796	14.8162	3.99127	37.2748	314.668	20.2099	97.5682
	3.11881	228.382	95.1176	119.105	763.812	194.978	9.96465
	3.64835	114.672	113.615	27.2321	7.60569	676.764	28.7772
	1.525	490.86	84.7097	149.054	194.631	449.056	176.035
	0.0619	43.9482	290.386	149.293	6.53181	84.2423	117.48
	2.5	2.57595	114.112	255.311	5.26766	200.22	285.204
	2.51477	545.594	10.2422	224.802	214.475	239.279	570.697
	3.16667	209.315	32.4118	529.168	151.739	431.944	218.734
	2.76471	3.15182	228.124	207.463	481.44	273.47	635.859
	1.1281	617.774	213.49	78.4803	1176.82	227.021	47.342
	2.29431	4.30453	455.135	544.121	719.131	5.06515	0
	4.89617	230.682	640.57	190.102	212.893	35.0361	42.2353
	3.448	2.72286	379.613	203.907	5.69281	61.6123	315.592
	3.06667	146.47	241.2	1.28139	4.60261	177.355	2.28571
	2.39677	175.808	336.559	1.18282	4.27105	14.0812	130.574
	0	61.3094	4.32933	154.565	101.056	14.397	149.546
	2.96581	459.132	5.08832	48.0495	126.838	3.10615	865.859
	0.26794	5.91772	0.90314	117.406	170.795	330.865	206.362
	1.54233	182.233	4.28894	0.99592	297.404	4.4209	2.1461
	3.36364	87.0108	208.92	149.075	104.056	340.318	152.011
	0.89623	131.966	254.13	215.122	148.708	257.772	371.11
	1.96855	2.03642	531.567	1.41801	23.3822	184.23	81.058
	2.61278	325.847	4.98607	152.52	93.1741	577.57	73.7143
	3.4125	7.36389	377.577	186.076	175.279	67.5316	1708.64
	2.22302	319.757	63.9086	3.05655	220.997	1273.88	449.828
	4.98324	0.58194	51.7961	741.324	649.849	12.0774	814.23
	3.17935	1.52261	195.485	1.42484	390.728	38.8066	456.315
	0.18421	98.0876	452.17	422.788	8.27019	558.338	60.5086
	3.90164	392.758	112.965	0.85897	357.229	134.751	1275.05
	3.24476	130.979	65.0977	167.61	152.514	396.495	590.863
	3.97253	129.361	234.981	120.603	17.3608	724.14	741.438
	3.38562	225.788	2.45745	148.583	196.897	299.302	2418.96
	3.30732	4.74359	308.944	340.246	323.627	651.692	624.723
	2.98222	219.941	317.68	37.2852	3.21053	414.812	891.879
	0.05208	56.437	149.333	191.054	3.4375	78.0736	261.585
	2.62099	36.062	45.9886	2.67742	241.628	606.029	50.5643
	2.2	3.81915	20.4468	57.8246	462.309	80.139	363.48
	0.92466	87.3718	103.95	743.699	178.03	424.559	6.93885
	2.15035	785.559	5.19149	5.92611	78.8187	717.904	56.3292
	0	82.2887	221.993	226.151	7.19807	7.20528	184.108
	1.31638	7.32432	73.6121	67.1429	241.861	213.775	0
	3.0283	686.062	203.589	216.071	93.4988	1012.31	92.539
	0.99228	265.337	268.854	101.347	401.866	43.5581	0.03797
	0.96748	2.82448	431.512	166.192	560.521	23.7194	8.90268
	0.00262	1.12787	314.3	133.26	613.231	92.3067	3.48182
	0	163.886	424.79	140.409	229.101	153.463	116.352
	2.64286	293.382	365.942	56.8873	25.5019	5.50833	2.55802
	2.68601	2.46894	136.792	222.389	6.05864	0.3271	102.5
	0	265.255	8.07267	201.182	7.03876	34.2054	78.9013
	3.60294	282.801	160.176	132.294	367.33	359.205	105.953
	3.17692	53.6753	377.38	163.469	19.1003	256.2	5.0411
	2.66816	35.0046	175.759	36.5941	370.708	589.077	59.5
	1.99353	156.06	694.64	1.79323	10.0291	728.25	191.73
	2.45946	128.06	182.792	102.826	771.239	398.15	339.796
	1.72059	0.03901	91.3232	7.56207	4.68889	797.942	1.66176
	4.23547	903.212	231.38	64.4644	3.52312	135.979	0.98588
	1.44152	140.955	6.0026	3.12903	6.22364	152.937	206.023
	0	368.544	413.558	0.87097	5.34038	1460.5	659.372
	3.15172	222.271	397.323	27.5556	752.571	114.576	1.2408
	1.85404	4.70234	242.114	2.41772	3.32161	174.474	1.46349
	2.8141	514.172	198.698	169.061	305.835	170.324	555.091
	0.57282	4.24848	131.092	8.76299	469.897	265.333	1643.84
	0	122.506	87.1412	142.987	7.96889	148.22	64.3419
	3.20134	565.195	485.801	209.859	811.889	352.185	14.8832
	2.63733	147.716	397.317	360.842	458.04	291.193	8.55114
	2.75	116.704	44.7297	127.62	326.669	39.2107	89.461
	2.45143	54.3507	10.052	78.9767	339.812	163.318	74.3212
	3.27937	7.02326	155.536	249.898	123.959	805.805	142.017
	2.25896	101.206	1.71014	544.385	363.15	803.803	606.318
	2.57488	111.801	225.826	751.621	257.675	600.93	150.925
	3.21377	177.942	847.155	313.682	1051.76	240.948	41.5382
	2.90826	98.6813	328.556	115.41	1610.5	6.7947	611.846
	3.20904	1.76136	399.402	194.653	567.17	558.857	116.073
	0.53731	724.391	140.239	122.04	255.429	706.706	495.564
	3.37603	137.42	429.787	0.74713	286.162	183.047	483.711
	1.36774	187.656	149.656	183.886	4.98907	0.03824	40.0889
	3.68093	0.5837	108.859	258.673	346.891	967.929	167.561
	1.64118	356.735	254.112	213.265	211.814	84.1267	233.425
	2.59223	251.882	640.803	307.095	176.875	217.769	120.638
	2.51562	265.236	119.177	182.579	117.108	418.776	109.63
	3.34247	308.368	759.356	80.653	345.853	15.4939	327.067
	3.25478	46.8468	317.684	43.5266	156.885	94.7135	113.816
	2.85	321.343	56.047	151.389	153.135	102.383	646.843
	4.14286	375.455	549.285	390.304	7.88024	87.066	4.55625
	4.712	11.7121	390.428	184.745	501.027	301.89	990.149
	0	50.4449	757.991	0.26947	244.383	10.3427	20.7325
	3.05028	191.024	4.42271	243.654	398.8	4.16935	128.179
	0.11714	55.7603	134.036	6.4933	3.48077	31.1111	19.2159
	3.37736	344.358	732.132	220.897	704.418	6.50549	23.1041
	0.43704	227.607	63.0966	129.278	115.845	18.4513	301.29
	3.35	41.9971	6.45759	118.29	397.142	167.251	434.117
	2.4094	15.9519	87.6554	75.7848	220.746	9.59398	8.26398
	3.28112	96.2305	299.06	550.139	0.65493	6.90873	590.739
	0	677.46	9.14209	10.8372	583.284	24.9519	121.162
	2.18675	86.7756	563.287	117.266	31.6866	10.8323	1339.15
	2.10895	269.099	446.356	395.396	259.529	363.284	52.9951
	5.09137	256.736	645.166	206.442	600.849	546.276	144.915
	3.1226	141.098	150.875	302.818	160.551	93.3298	856.83
	2.60448	1.33333	306.59	508.152	38.8333	188.719	3.38636
	3.04065	27.7054	7.0601	446.723	225.455	370.103	2.94815
	2.625	202.625	208.115	228.697	724.08	78.4475	163.415
	2.31818	91.2464	26.3558	3.55219	84.5516	324.151	219.745
	0	0.26866	415.745	174.927	75.6659	300.052	147.904
	0.91724	3.0479	4.78889	211.414	554.687	328.162	132.32
	2.57143	5.08224	397.189	243.647	232.475	445.574	6.58519
	3.27976	3.43189	75.6278	249.725	348.835	62.0761	84.534
	2.77465	44.9672	3.54381	39.4481	7.51807	9.2305	227.852
	3.73387	4.39886	329.58	37.7925	744.794	254.732	3.98958
	0.43363	260.007	709.032	67.4559	5.31172	175.56	98.3971
	3.44737	5.20599	108.049	90.1763	158.307	5.68013	190.688
	2.93151	136.09	365.851	224.159	210.237	140	18.5065
	2.75598	104.12	112.181	98.8488	185.795	164.506	10.0937
	0	487.524	197.497	49.0146	33.1771	135.695	1158.92
	2.80531	581.787	77.7606	32.7805	386.542	271.646	196.609
	1.5977	0.15432	482.096	1.77041	10.556	487.632	279.152
	3.23039	22.6197	142.616	193.153	4.15439	44.1062	42.4815
	3.48889	366.533	83.3574	204.111	69.8513	747.515	629.245
	5.01269	415.23	401.085	118.226	107.522	173.659	166.568
	2.17582	108.82	407.098	645.741	232.177	100.884	5.25444
	3.64754	101.347	84.5339	84.7813	628.574	187.93	549.978
	2.85185	2.7356	2.95739	117.431	696.692	43.3047	329.324
	1.77686	183.903	121.4	184.039	13.6652	1.52273	0.25309
	0.44	600.675	436.102	45.0955	604.73	233.229	197.648
	2.14384	711.427	143.223	2.46563	4.2948	123.07	31.7321
	1.71891	308.221	0.03815	233.584	9.81624	273.951	0
	1.07563	10.2802	131.267	2.57831	3.41534	54.028	415.941
	0.00498	535.086	4.81986	196.548	2.62373	49.9704	1174.76
	4.40659	7.85237	279.805	193.111	827.931	197.848	365.031
	0	355.363	170.694	6.93023	211.778	201.884	48.6996
	2.88652	155.508	661.339	98.9963	4.35962	116.695	289.832
	0.24375	98.7982	134.532	202.237	1013.04	6.18148	50.9469
	3.12385	719.869	12.8645	304	240.175	19.36	1828.33
	3.80695	236.739	76.1375	204.505	649.503	4.96379	554.828
	0.29282	41.2118	105.823	182.972	167.205	931.914	138.343
	2.62376	606.855	228.261	291.135	571.963	633.328	254.275
	0	675.917	15.6552	179.626	239.836	0.99592	121.937
	4.30769	467.858	3.82661	1.78728	285.466	421.439	9.7541
	2.56383	215.917	273.43	117.45	139.12	142.24	3.82175
	0.92517	63.8411	8.32192	205.778	64.2745	7.69231	5.992
	0	6.48329	281.472	3.12698	217.307	265.624	1417.24
	3.55392	3.75698	360.891	185.84	252.986	12.0818	5.26347
	0	131.605	402.448	93.5877	240.763	1111.1	105.318
	1.18881	193.793	82.9596	250.41	915.919	128.796	654.837
	1.81081	8.71134	329.388	69.5385	696.236	30.6617	3.93487
	2.42664	4.84332	116.714	1.39683	393.332	154.408	219.526
	0.92081	56.7762	25.7321	213.3	692.995	567.783	194.554
	1.82237	3.40995	3.80044	251.607	116.746	184.026	351.053
	1.83371	735.1	81.845	102.592	5.34625	108.039	27.7362
	2.07862	15.9601	29.8153	415.994	3.4494	3.64602	112.582
	2.18581	55.887	28.6778	139.35	82.5145	21.331	71.7566
	2.48339	3.41591	325.997	67.1345	128.639	312.766	69.7022
	0.22156	107.171	463.336	193.508	2.71751	168.151	179.778
	0.08179	763.559	3.63957	33.676	250.425	525.98	81.3814
	1.93293	187.758	3.72727	126.618	552.37	314.371	6.576
	1.5	75.6944	520.81	0.09477	154.3	167.463	164.165
	1.82618	12.6286	3.96632	0.86603	721.967	58.3926	225.546
	2.04416	107.757	243.658	179.886	198.658	152.018	605.29
	1.8022	476.357	273.201	6.92593	388.462	930.983	6.57706
	1.25545	66.439	365.227	369.36	29.5082	233.957	110.286
	1.65207	42.3772	5.32361	159.141	188.24	10.3113	364.386
	1.48688	102.85	209.812	40.3696	56.5238	303.901	8.03003
	2.54167	125.541	109.942	2.57107	7.65366	572.479	10.6953
	1.22568	171.727	559.312	153.253	809.182	219.584	5.40141
	0.57939	30.7153	299.547	72.1905	931.517	450.695	74.4613
	2.54391	340.192	39.8333	42.437	311.679	11.0249	166.753
	0.91099	573.019	288.977	326.703	53.6559	15.8562	219.263
	0.19876	305.079	266.216	141.28	38.4021	203.84	194.761
	2.02695	99.4648	686.448	358.701	18.0427	43.4176	271.862
	2.54229	134.234	184.826	324.839	624.119	219.804	987.448
	1.5665	24.2174	172.698	281.169	229.46	11.0842	71.4828
	1.90398	124.749	353.363	389.039	393.079	216.345	41.016
	2.125	319.108	38.8514	1.10791	4.644	384.195	115.644
	3.09615	22.52	357.132	42.2275	413.173	160.552	1418.05
	0.01143	97.825	360.691	222.108	75.5956	119.09	241.012
	2.94328	251.015	57.4164	52.961	207.269	95.1157	214.937
	1.74559	345.732	472.671	310.574	6.76887	66.8758	55.8968
	0.02899	41.5521	492.844	126.741	628.418	86.1513	53.488
	1.54572	52.54	582.789	612.853	456.669	92.0945	0.27801
	0.78056	162.242	401.938	156.073	156.618	143.389	25.6628
	0	301.597	604.902	42.6319	147.528	1638.89	155.389
	0	2.29189	0.2233	220.587	6.8665	1285.8	186.424
	2.87087	165.301	563.728	577.007	557.265	57.7933	151.835
	0.16449	581.864	110.24	608.084	32.925	196.614	499.098
	2.5037	4.61972	398.213	88.73	4.2891	29.0147	174.68
	0.76852	498.722	100.718	15.1524	128.737	8.87129	204.796
	0.8708	322.675	4.88209	200.022	62.4141	430.253	420.52
	2.31402	547.228	217.87	69.5839	7.23474	376.398	1.3321
	1.1459	793.722	174.018	11.7119	161.91	7.51613	106.023
	0	132.866	155.302	300.519	305.476	154.949	334.901
	1.59859	82.2642	858.273	1.81379	109.073	35.1343	115.762
	2.08633	2.57143	167.843	76.525	109.993	224.766	1.06579
	0	26.3086	192.823	89.5168	8.86161	254.958	16.1174
	1.68493	3.02955	168.898	1.83333	28.2847	410	251.324
	2.5243	425.415	17.9176	118.439	6.36111	5.30168	75.9278
	0.1204	163.925	423.758	49.6909	370.206	157.627	28.4508
	2.50909	2.5041	346.711	131.608	7.82065	55.05	496.473
	1.10135	6.55046	198.059	122.972	173.238	219.243	25.3663
	0.22427	171.593	107.922	386.16	4.18043	19.0559	137.882
	2.31498	79.9367	710.872	270.305	5.61871	1093.6	306.314
	1.7284	305.097	177.786	96.4136	56.5809	118.978	78.3869
	0.45346	85.3222	418.08	26.75	4.60736	27.6154	7.63542
	1.34422	36.9565	609.736	11.9938	123.109	831.15	9.43902
	2.17647	2.07895	129.111	1.96594	3.48333	35.3562	159.396
	2.62838	472.501	118.13	87.6296	173.792	500.112	697.843
	1.08949	2.07595	495.524	234.205	111.802	297.113	24.0791
	0.01366	191.859	4.27354	78.937	11.4281	131.856	687.215
	0	50.0402	57.5634	112.474	356.12	609.722	534.307
	2.68592	5.18182	437.278	207.634	161.039	1.46429	1.30466
	2.02996	3.5572	374.723	3.01538	335.484	97.087	138.006
	2.09726	19.6629	448.915	1.29252	587.573	113.355	45.4691
	0	92.5638	188.142	365.883	1261.76	103.038	11.0331
	1.27204	1.60405	116.982	251.884	65.6847	855.931	2.38
	0.34783	40.6997	5.62791	53.7642	497.559	482.457	17.9556
	1.0491	190.188	129.263	36.5355	369.393	118.72	133.783
	0.19149	80.9639	6.79724	292.026	180.781	424.239	7.15385
	0.00696	254.948	351.038	156.23	3.39674	14.7654	976.6
	2.79146	156.261	454.366	390.022	355.991	333.643	151.07
	0.95563	71	377.831	92.5455	188.188	210.949	333.758
	1.15711	619.971	114.541	108.321	367.983	19.6622	115.691
	0.58559	163.35	364.008	0.37993	112.73	427.433	1.94118
	2.34768	189.521	348.317	5.00971	269.635	108.9	240.679
	2.38727	123.726	1083.31	20.7938	196.791	156.668	112.154
	1.68981	130.888	265.242	47.1492	41.9337	364.624	161.985
	1.34872	58.8867	497.843	304.539	504.315	515.494	17.9667
	1.34028	191.777	685.815	349.839	3.90691	2263.09	422.494
	2.47196	210.128	2.74118	109.669	464.584	331.48	63.5578
	0.49386	158.308	473.256	264.497	14.6942	121.865	97.3466
	2.24632	19.806	5.57637	142.951	28.7735	565.869	3.76369
	1.56325	1259.77	472.47	2.0197	10.2654	194.515	177.148
	2.23344	2.8194	1123.68	29.7371	72.5982	30.5161	120.643
	1.84588	192.597	35.6219	220.952	480.57	119.322	173.197
	1.60738	114.314	152.676	357.888	271.221	93.3213	5.0904
	1.46648	235.03	167.837	129.841	243.563	69.1469	10.8788
	2.21053	156.813	0.97065	245.693	137.674	413.167	213.653
	1.8375	76.6988	57.3373	136.703	107.68	301.87	1.97633
	2.36397	163.019	15.3086	107.73	273.233	6.57143	7.775
	2.0642	17.7617	360.107	2.43704	83.5614	7.24516	15.3856
	0.76941	91.1441	3.6051	191.239	29.7647	131.146	0.56552
	1.72664	587.291	323.97	229.256	330.327	573.513	452.522
	0	42.7692	332.658	56.9583	228.273	49.7305	674.919
	1.74825	890.383	569.383	338.424	97.3204	0.14511	210.56
	0	389.662	79.3746	189.503	757.857	66.2514	27.9008
	1.5	256.276	764.451	273.24	5.94536	363.663	5.03846
	3.01716	637.996	389.28	22.0614	190.23	83.5654	146.127
	1.56901	1.5092	5.89597	25.8325	691.996	103.97	345.417
	0.20112	260.906	71.9586	1.51852	1.95556	164.125	171.01
	2.3467	41.0479	525.832	2.28375	145.407	76.7537	115.116
	0.27376	8.70476	152.803	306.582	202.559	222.14	388.766
	0.88384	202.442	40.9284	62.3879	330.041	158.521	1.03913
	0.09756	276.197	388.849	81.7173	66.6399	6.91346	124.921
	0.44514	179.042	2.70648	1.91793	118.738	227.489	520.25
	1.80499	364.529	449.642	3.70393	282.85	257.929	5.5
	1.38905	460.342	51.792	242.651	96.8657	330.425	96.2362
	2.23827	5.39237	47.8464	407.107	922.945	254.471	192
	0.01323	3.90184	278.577	209.055	47.1007	55.7744	71.622
	1.10246	0.17838	159.432	76.6522	1722.12	155.946	537.056
	1.37931	51.4387	60.6516	58.3745	256.172	92.5401	239.226
	0.06028	160.329	165.602	71.1446	243.699	191.17	289.324
	1.58844	141.756	579.42	216.447	17.3369	243.447	136.367
	0	124.253	181.488	117.151	295.627	13.6199	465.08
	2.62275	132.13	55.2966	222.386	458.558	150.332	9.32867
	2.37629	280.523	187.818	355.111	187.875	195.317	292.274
	1.23037	0.81772	0	267.18	127.8	18.6015	73.875
	1.98065	224.925	631.74	144.216	155.634	202.955	69.2581
	1.47792	209.676	243.768	107.247	435.708	117.299	90.6848
	1.54372	56.7092	366.933	29.1408	56.9081	179.108	213.648
	1.79587	12.272	2.17416	226.572	207.709	164.686	206.262
	3.5	1.99617	317.825	593.957	284.27	1129.81	347.831
	0.5674	280.133	1070.31	218.828	167.249	15.1793	170.108
	1.20833	12.275	200.885	157.986	689.408	159.594	203.379
	2.22449	364.797	50.9412	205.558	162.569	315.11	82.6872
	1.59238	0.48536	303.424	613.146	499.173	5.99713	3.86111
	1.80217	77.8103	123.63	395.292	532.095	201.51	129.912
	0.05217	0.90476	3.06443	3.6129	38.2466	169.016	244.473
	0.03819	6.01271	281.06	162.421	358.253	324.076	18.7603
	1.91333	0.20139	65.5797	177.791	21.312	295.056	5.4901
	2.44366	114.359	103.495	165.368	2.4322	14.6078	94.7805
	0.58033	47.4862	181.17	499.36	1229.66	412.955	3.94565
	2.31915	160.553	1054.43	81.0943	187.965	4.73362	5.78333
	0.78142	41.4074	435.211	72.2471	21.5448	575.322	6.92565
	1.72015	81.2905	78.3064	66.5714	242.47	54.4952	114.672
	1.0414	82.1499	214.585	3	8.64438	73.2036	164.102
	0.42231	39.0216	145.811	200.018	4.30897	56.1105	6.74332
	1.36056	8.43902	421.69	32.1501	28.9255	29.504	446.302
	0.00323	14.5373	442.065	22.4	9.5625	614.461	8.76923
	2.20059	319.775	168.02	443.745	325.552	187.388	207.014
	1.7221	124.773	181.204	242.426	249.105	324.074	299.366
	2.15663	403.309	197.592	510.9	240.582	110.512	523.29
	1.7764	133.131	122.268	179.63	356.712	14.5738	89.8436
	1.35409	195.395	109.006	199.528	64.5469	344.017	242.715
	1.48853	17.6336	409.938	153.162	174.342	11.3067	7.152
	1.23256	154.143	3.16667	190.303	29.1158	17.0285	9.70992
	0.55708	110.228	97.082	153.385	196.621	80.4459	12.3649
	2.13648	57.7462	571.455	71.3167	84.4234	581.046	174.696
	0.35986	30.2913	11.7948	94.8829	3.35859	5.18841	149.744
	0.06303	1.01471	407.1	825.774	501.514	535.35	20.1034
	2.58601	200.423	29.5367	145.486	822.218	540.206	305.135
	1.69555	668.136	63.0037	60.2829	465.816	17.7821	17.8611
	1.49677	1.024	276.942	182.814	187.016	509.446	814.311
	2.21642	6.64615	136.938	144.51	8.65772	629.343	342.46
	0	53.0638	4.93811	247.407	174.97	252.466	1.40341
	1.5	38.471	204.316	328.028	350.969	7.75934	632.032
	1.53977	3.1462	570.8	152.268	570.279	254.604	8.30435
	1.8018	3.81503	288.345	163.703	20.3174	652.395	27.189
	1.74386	12.7472	130.94	4.1	308.337	183.839	56.3061
	1.33418	64.1658	915.873	74.3974	70.387	546.165	0.25792
	2.79016	41.3032	250.395	78.284	253.403	100.48	39.6244
	1.53826	225.106	356	240.669	495.731	11.5403	262.983
	2.75	31.993	0.02594	599.449	206.783	141.374	3.84722
	0.46842	374.99	128.635	54.5637	590.566	61.3212	5.27692
	1.4	12.3266	297.291	1.71111	262.847	51.9194	1215.06
	2.31783	86.0061	50.0652	60.3019	935.045	313.353	7.81215
	2.12739	998.605	798.223	140.394	16.9101	263.48	222.631
	2.13419	115.452	83.2133	10.6185	218.33	59.5458	12.9098
	2.78223	6.01648	6.13199	446.697	1199.48	23.9942	17.3462
	0.87554	91.3952	57.4471	2.79725	328.873	245.14	0.85789
	2.13924	4.32927	269.184	90.8041	184.57	263.941	20.8156
	1.88136	222.56	117.82	197.035	122.683	24.3977	68.1715
	1.16959	4.0795	552.155	185.657	200.898	101.245	341.108
	2.49196	755.529	412.45	175.641	587.831	147.01	165.561
	1.79426	0.4607	21.7484	195.434	370.721	29.5565	114.749
	0.94	12.5854	14.1496	46.9714	77.8115	8.67771	53.6026
	1.4526	4.43781	257.018	2.49231	654.644	104.938	240.677
	0.01413	39.1101	4.25	3.20427	671.158	231.089	407.648
	0.59583	358.699	337.359	11.0312	230.275	244.895	7
	1.7968	0.935	151.823	1.65327	190.574	788.596	462.31
	0.71233	13.6831	247.099	11.3273	121.557	109.354	140.819
	1.61745	411.605	53.694	185.551	9.26984	12.4914	24.1453
	0	2.75325	6.4691	473.457	111.97	260.883	311.873
	1.64202	1.43434	313.413	79.3364	111.481	159.45	118.688
	0.51111	38.3804	35.1556	29.952	139.9	94.8548	354.2
	0.35443	78.4527	1041.46	203.762	1025.54	7.24457	139.674
	2.07843	20.8621	505.963	1.25141	13.5809	361.997	339.028
	1.71148	23.1067	167.129	271.512	153.954	17.5265	1410.64
	1.63536	168.435	245.991	388.947	187.685	25.2297	7.30247
	1.71707	0.06316	2.87332	5.7732	570.306	545.227	218.588
	0	103.668	4.44199	466.495	251.874	224.879	9.01508
	2.41445	160.942	108.469	195.946	2.10938	227.125	527.869
	2.36977	30.8563	468.353	27.0169	148.078	178.979	145.095
	0.33457	2.26004	10.1771	3.81931	163.799	307.86	304.683
	1.54329	4.78977	416.662	35.3607	179.92	181.957	45.9038
	1.85878	1.34468	289.962	215.09	272.644	32.709	51.1941
	1.22727	15.4721	155.682	0.82035	7.2302	287.429	7.65079
	0.98868	5.83957	17.9784	11.1287	5.58182	669.458	6.50568
	1.98844	187.702	251.105	69.7201	922.351	282.667	1999.23
	1.6338	7.09071	347.04	197.452	222.543	633.928	13.4014
	0.00299	466.075	5.29467	59.5861	77.1131	142.329	301.614
	1.92048	3.54673	7.21081	100.183	29.9737	316.59	92.3081
	0.00588	38.9238	123.861	1.14251	5.73222	126.012	128.286
	0.05405	64.7804	197.259	122.74	307.091	216.636	185.811
	1.42561	3.85156	158.667	0.2875	230.728	343.896	213.346
	0.73295	227.422	81.4568	184.565	692.962	56.215	434.944
	2.05096	47.6179	123.091	144.545	170.955	164.808	3.7233
	2.509	30.5504	428.336	225.115	248.737	4.09929	11.0424
	0	0.39216	424.139	194.961	567.077	2.25758	560.587
	1.78909	58.9944	577.007	186.346	1389.15	57.3155	69.2549
	0.5418	66.9291	220.778	144.013	253.218	14.373	162.657
	1.90183	32.7806	374.069	125.824	310.045	383.742	297.881
	2.94013	8.98438	364.227	134.039	515.657	61.9889	115.761
	1.27124	13.6899	133.598	491.045	665.126	80.2531	378.117
	2.02618	173.204	34.977	47.248	125.983	133.409	197.748
	1.97855	3.20588	261.844	279.73	1130.38	436.804	277.457
	0	33	372.723	82.8609	680.78	6.79845	116.031
	1.265	2.72199	309.685	346.863	95.11	111.654	17.0842
	0.17826	0.81297	483.75	135.369	139.463	94.816	3.02793
	1.98932	15.711	88.8364	28.6741	6.58216	63.4319	78.9865
	1.76815	7.72436	291.631	198.985	596.889	198.351	153.291
	2.20495	3.94819	7.14744	95.1632	676.487	24.0675	1.10795
	2.23843	8.14024	249.037	111.42	15.8174	44.1943	78.9444
	2.26667	6.13333	21.4318	98.1434	6.2716	152.99	111.666
	2.22222	8.84286	632.041	49.561	16.2393	95.7643	378.985
	1.69786	268.181	378.072	1.8961	72.273	1256.57	167.2
	1.34828	6.78899	9.03606	1.73707	3.95739	53.7364	219.104
	1.90196	296.256	184.614	394.458	87.3307	616.013	14.1475
	1.53524	127.433	134.551	42	709.659	146.367	4.51124
	0.5655	7.31161	98.9319	121.231	689.665	695.781	45.3413
	3.08515	157.762	406.851	13.746	179.107	159.585	6.68
	0.13131	239.879	222.035	485.034	505.848	111.713	258.7
	3.32432	286.556	20.9957	130.549	347.23	22.4095	4.86806
	0.43896	41.9937	257.081	12.7311	319.454	1941.44	111.867
	1.33429	55.1201	4.16527	4.88449	78.9429	88.9075	71.4852
	3.15449	208.156	3.1129	224.111	131.419	104.722	204.589
	1.84959	69.2836	43.0237	206.309	154.38	561.724	218.398
	2.01124	236.336	47.1049	26.1074	0	50.4262	412.409
	2.85278	241.819	5.22034	86.8196	411.849	167.069	94.7734
	1.721	98.4756	446.067	131.087	2.68786	2.01183	128.898
	1.79921	95.9934	153.732	301.449	71.5487	98.0231	181.444
	1.82127	469.643	528.885	131.378	628.525	332.181	3.51852
	0.84635	31.307	6.63098	213.373	25.5205	38.9321	190.614
	0.90659	810.838	30.2336	267.141	247.233	6.84071	265.003
	0.96369	195.768	330.843	262.817	342.188	50.5795	760.725
	1.85714	98.5012	175.484	2.9726	153.617	70.5562	191.309
	1.81141	2.4887	20.4855	58.5103	11.1082	118.812	231.231
	1.43895	130.793	141.054	123.603	4.0843	167.48	589.477
	1.4759	297.465	159.631	24.302	259.188	123.663	9.32578
	2.23516	280.704	163.639	334.458	5.86957	87.113	325.296
	2.06494	359.332	313.912	151.492	265.928	83.3604	200.309
	2.53488	161.267	52.8816	7.59247	364.183	27.186	8.25597
	1.93642	161.517	114.856	2.69271	79.8312	58.866	105.444
	0.37557	113.053	178.729	169.955	22.6405	49.4833	683.649
	1.32365	145.787	274.061	123.631	823.702	100.245	1000.74
	1.37824	7.28462	301.096	293.402	136.123	611.699	593.905
	0	168.36	28.0892	294.43	279.585	7.91275	761.529
	1.41156	196.146	50.7703	113.085	11.1288	43.0287	100.827
	1.08621	307.519	530.874	85.395	27.9516	7.4918	7.52365
	0.5	179.063	66.9244	71.7771	0	246.696	14.3217
	1.77519	276.081	676.04	109.387	705.43	48.0847	37.6992
	1.11661	67.996	2.67368	222.375	61.3811	238.527	398.513
	0.10702	7.19212	4.4586	117.569	152.992	46.8906	1.79874
	1.01364	237.472	69.8419	597.274	88.9414	13.8409	22.6909
	2.07541	5.78151	62.2115	64.0119	96.112	5.47826	322.369
	2.60632	61.7683	199.776	163.613	153.069	11.6878	447.798
	0.45961	79.2364	23.3505	0.608	176.568	356.658	77.7844
	1.63296	202.181	266.542	884.961	12.2654	25.2101	12.0847
	1.13433	93.3219	3.92704	150.229	108.623	90.0714	356.101
	2.66071	277.624	195.178	205.609	193.874	113.896	12.2959
	0.15464	307.696	359.171	312.554	5.27857	105.927	10.0404
	2.3875	154.82	10.6495	740.068	248.082	98.9157	256.662
	1.42623	169.774	6.67407	70.0352	196.551	149.636	734.408
	1.85023	255.282	237.209	198.231	468.918	12.7092	24.9837
	2.46906	106.722	29.6117	29.4389	50.7986	113.202	771.005
	2.55556	470.255	653.253	6.61589	173.098	271.462	482.755
	1.73165	4.34314	326.444	0.58848	128.757	118.395	1860.54
	2.21829	5.76471	341.065	104.687	94.275	21.1712	355.989
	2.49829	144.331	572.706	14.7398	108.992	185.469	390.389
	1.7208	65.4788	503.827	16.7629	209.737	189.557	1825.26
	1.09016	166.733	71.8319	75.6651	28.7677	74.5305	466.933
	1.69498	349.182	472.913	8.64737	114.376	12.4788	118.512
	1.57771	346.25	301.151	160.889	62.4036	84.439	295.116
	1.01786	428.334	428.928	75.8878	8.86047	22.8158	47.5569
	1.41636	75.2948	466.452	144.151	5.90449	24.1967	273.976
	1.57339	193.504	144.338	2.23975	310.357	318.653	190.497
	1.44175	77.1153	642.545	163.945	204.205	151.384	787.652
	2.21457	5.51111	112.194	173.211	44.0655	20.6475	9.52083
	1.58599	83.1762	23.4563	51.6042	459.779	169.104	264.093
	1.66532	659.288	216.088	276.844	180.987	10.7736	7.47416
	2.47688	739.66	310.582	1.17568	372.828	77.1462	360.29
	2.51136	311.435	170.019	25.0426	7.13198	187.677	1713.82
	3.09048	219.98	148.948	400.083	190.364	173.206	10.5056
	1.65587	391.392	99.2998	28.3203	530.444	213.169	299.323
	0.98701	175.669	35.1006	126.514	822.602	42.7606	285.177
	1.77904	181.74	148.659	0.52616	10.8663	153.527	41
	0.02183	361.467	388.986	129.953	8.14173	47.7216	430.479
	2.88608	78.0269	248.884	40.0423	548.45	68.9661	650.876
	1.83673	59.6496	76.1313	210.426	278.022	74.7417	200.732
	0.03645	7.06949	3.41245	176.492	380.084	2.33333	266.54
	0.16783	250.759	72.8917	70.7941	37.3134	318.157	72.4162
	1.71648	224.081	240.128	3.09016	68.6332	232.687	234.5
	0.06877	141.005	78.969	161.553	297.67	127.824	13.2484
	2.09524	5.39241	91.9071	129.459	5.76543	89.7931	7.82789
	0.72527	184.156	7.06704	125.221	208.175	8.42381	295.776
	0	3.61871	162.642	4.88571	135.719	46.6839	16.0878
	2.1861	400.153	165.602	108.562	136.585	16.875	81.1279
	1.93646	569.362	5.26761	234.474	10.2014	11.3	329.039
	1.78014	101.852	337.308	50.3496	361.896	549.405	445.525
	1.46809	145.111	359.864	60.9542	6.07407	69.0533	202.444
	1.85067	115.563	841.3	8.31126	123.772	188.81	120.028
	2.44199	204.159	18.0119	74.6098	393.374	71.4464	991.084
	1.9481	185.789	11.5356	52.593	200.863	197.312	1336.04
	2.1046	350.969	303.236	2.77707	233.318	124.64	139.691
	2.20264	510.188	227.538	47.754	108.789	170.87	39.4962
	1.46711	18.804	33.6505	92.9885	125.072	85.9616	382.151
	0.2381	246.716	288.612	86.8651	7.17424	726.189	1358.74
	1.38802	8.27097	134.011	111.925	11.2312	555.037	88.0579
	0.72521	7.11922	11.9753	2.12295	5.05	13.2311	351.157
	1.75369	294.099	35.788	49.2129	176.885	338.244	3.67153
	1.84896	4.11842	35.6746	16.2222	219.009	136.479	137.049
	2.96842	240.767	28.6089	182.556	319.331	288.285	53.3043
	0.55102	202.341	4.79448	11.457	59.6715	97.6185	8.42179
	0.84097	89.0318	204.433	172.964	145.636	354.201	367.945
	2.31378	294.037	113.4	42.452	530.72	8.50914	179.958
	1.17476	51.0909	3.50345	65.6651	86.4797	16.9468	469.127
	1.95146	333.787	1.7233	235.061	20.8899	99.9223	390.868
	1.82997	58.6958	114.268	34.764	116.728	218.676	502.719
	2.02283	1347.55	43.1609	54.4867	40.8774	228.6	188.517
	0.90663	292.992	73.5978	6.01093	4.54315	177.848	75.1678
	0.37415	44.7529	167.983	78.7822	111.475	849.827	325.782
	0.84058	507.158	250.749	133.788	92.3875	48.1399	888.388
	2.04701	8.72034	406.873	10.2803	559.504	51.3039	187.367
	0.95503	166.392	5.25161	56.3801	211.676	352.027	2068.63
	1.08333	102.982	8.91339	179.523	7.45753	226.101	9.49239
	2.45823	657.885	101.882	55.556	46.3931	253.743	375.158
	2.15549	90.6588	0.9215	10.4559	123.956	237.465	127.916
	1.40491	355.522	47.9026	72.2691	4.64211	41.7125	631.968
	3.13248	333.403	11.5266	27.7941	452.498	759.375	35.4501
	2.27336	69.1487	218.467	56.0695	117.926	11.5501	1122.49
	0.37247	105.981	580.218	29.9601	8.79365	11.3345	434.957
	1.33077	377.773	211.119	83.8267	385.966	10.4113	4.66181
	2.15194	19.1869	42.4114	132.282	618.535	45.2543	1170.71
	0.77083	139.106	249.973	324.858	17.9355	12.7667	221.913
	0.50885	75.799	59.8837	212.651	385.613	8.46006	589.576
	1.48617	202.852	1.10219	35.367	476.388	130.255	99.0045
	2.04739	307.731	12.066	68.1653	5.85135	10.298	118.203
	2.54132	143.068	332.781	190.769	163.796	105.469	380.153
	2.53738	410.423	6.03745	37.5602	5.52765	629.734	279.888
	0.73026	50.0622	568.588	42.819	115.696	146.549	226.104
	2.12598	653.776	35.5093	24.3704	72.8157	83.3533	6.38835
	1.75329	260.038	431.939	7.13008	1232.72	7.78035	36.7239
	2.23721	4.00231	136.163	75.1306	40.5163	124.858	657.298
	1.04605	70.4226	435.791	150.879	37.7384	443.929	624.19
	1.8007	141.854	22.8498	30.9925	248.415	710.463	0.73272
	2.39931	475.1	315.889	45.3142	58.4806	170.667	266.877
	1.64557	159.601	103.044	96.1951	1189.75	96.9977	89.1454
	0.37349	77.2397	8.95616	62.6331	4.44512	53.1159	268.003
	2.66553	364.691	327.978	8.30894	854.134	7.24638	141.094
	2.3931	68.8517	823.96	335.931	946.641	451.158	6.51515
	0.99617	207.944	41.1797	196.123	63.391	891.451	522.609
	1.6413	85.4268	35.4785	160.571	294.652	409.837	433.04
	0.00755	355.288	49	14.5298	18.9875	251.532	71.2314
	0.49213	274.067	485.706	65.8045	4.02339	16.7712	582.789
	2.34589	8.80882	290.383	51.9716	241.335	131.949	8.27149
	1.07347	422.439	5.41447	10.5062	466.562	7.89153	128.303
	1.14607	173.704	181.773	68.9074	812.709	13.9762	741.244
	1.03953	244.887	18.8333	31.3426	52.8793	127.538	119.837
	1.98282	127.753	139.124	97.4251	394.644	43.2613	29.8074
	1.73418	336.023	169.585	87.3065	166.993	361.941	321.41
	0.05721	63.4229	513.218	95.1912	345.164	269.505	581.48
	1.68304	369.313	421.474	301.885	138.238	231.387	200.251
	1.12054	22.7495	284.152	7.20472	133.774	466.726	8.01266
	0.38565	1.8312	23.8151	76.3085	37.563	8.29565	455.245
	1.35593	647.803	85.5956	245.493	121.754	243.322	127.82
	1.31734	304.599	15.9717	147.506	134.43	561.618	685.138
	1.70833	501.889	9.29665	181.354	251.98	766.101	62.2471
	2.21888	69.43	118.052	412.321	34.6691	7.33483	699.406
	1.45578	238.984	500.526	29.2553	660.88	62.8355	278.189
	0.98662	8.15046	57.056	643.845	421.709	0.1895	156.097
	2.7094	64.8597	3.72251	249.55	87.4552	1105.23	398.03
	1.23445	132.399	709.474	74.9222	670.611	78.3809	163.446
	0.88	249.489	214.433	73.266	77.9928	613.008	42.1228
	0.04155	305.532	257.668	294.039	97.068	819.713	660.604
	1.79635	5.20466	4.62209	4.979	151.302	101.876	8.6156
	1.15457	75.725	1050.45	14.3993	47.15	528.829	334.475
	1.37445	107.238	195.308	10.2507	592.763	431.525	322.797
	2.90106	936.064	641.584	312.746	338.945	284.318	182.305
	0.01606	306.151	6.98374	2.52989	61.4697	850.424	10.1944
	0.75141	213.509	111.263	193.025	224.436	345.007	521.285
	2.95469	249.819	14.9249	295.668	592.507	103.342	234.375
	1.96358	4.50267	594.939	193.269	505.354	269.326	6.6858
	1.78765	124.049	341.021	5.11488	658.768	999.454	173.244
	1.64692	127.209	50.5354	644.915	451.663	162.519	289.272
	2.30807	232.373	148.608	30.439	284.653	191.801	9.23226
	0.68644	17.6834	522.124	20.3144	804.436	3.31073	7.38645
	0.60837	74.8844	0.0086	174.727	6.66816	389.814	191.548
	1.9382	246.37	29.2569	110.656	7.51508	560.826	261.943
	1.95686	8.51242	256.148	0.41387	563.799	838.193	152.056
	1.17582	828.232	110.245	573.444	401	6.27907	191.046
	2	5.47785	2.6	355.464	5.88864	294.635	401.729
	1.57035	199.052	45.0776	59.7381	327.558	161.56	184.491
	3.33648	211.59	2.52174	2.2	198.5	613	643.307
	0.3004	117.374	451.172	1.56416	144.033	235.372	5.90643
	1.05333	393.503	3.30612	16.3914	3.15972	373.078	611.951
	2.86572	229.989	7.71667	1.8922	5.97275	6.67742	146.26
	1.42667	76.6082	129.199	324.065	5.62051	735.77	33.905
	3.34894	69.7444	58.1322	65.1321	63.3145	13.7778	586.07
	1.20522	112.625	295.473	331.559	260.041	102.494	9.04196
	0.66162	5.13305	10.6	255.638	466.607	89.395	185.566
	1.75	156.937	186.005	3.83523	120.109	101.524	179.474
	2.78916	179.163	176.682	2.11721	5.53913	146.61	397.078
	1.17213	73.7407	87.2037	408.223	44.5472	876.587	69.5241
	2.88787	8.81229	87.7912	2.68817	5.57297	8.37612	115.627
	1.90291	30.1617	38.5864	202.008	255.246	729.667	269.237
	1.14506	529.438	346.667	200.384	689.688	176.87	7.23641
	0.18932	227.19	212.213	2.00613	598.225	54.2492	195.509
	0	301.348	17.8546	99.9152	678.767	100.283	18.4836
	0	6.19192	33.8813	4.96203	117.024	775.78	8.02597
	1.55895	203.382	8.27742	657.72	352.386	78.9638	669.776
	0.121	7.82016	518.67	186.08	0.99187	257.97	399.92
	2.20975	40.8043	9.86149	274.062	197.17	111.209	609.759
	2.12356	151.122	661.594	2.64362	882.354	49.2269	304.422
	2.16146	115.881	7.44082	193.066	187.101	1143.03	17.141
	0.89143	173.622	125.743	161.957	9.87216	182.663	12.3924
	2.03889	186.531	27.3393	44.2525	78.578	783.119	60.648
	1.87143	227.112	18.3858	137.747	220.762	406.758	235.104
	1.5995	9.94969	2.32639	37.8507	419.382	509.831	275.524
	1.82051	778.531	323.615	1250.43	152.114	96.8927	659.149
	2.23577	278.769	134.316	140.645	55.3252	53.7574	8.91878
	1.81875	281.908	27.9921	300.439	512.524	138.391	98.4734
	1.28758	116.005	14.4286	573.96	283.741	81.9574	65.5759
	1.44444	127.19	64.313	414.747	300.554	296.695	445.669
	2.05263	255.337	291.118	913.117	170.969	6.33918	133.455
	0.9112	49.6913	3.55499	27.6377	0.8775	1290.5	345.754
	1.52459	96.3879	221.227	126.295	445.4	6.66118	614.038
	1.01471	173.51	205.913	51.7325	147.414	114.069	418.125
	0.83972	54.8416	1149.38	2.92823	203.194	614.608	17.3314
	2.88696	444.959	21.7619	59.463	183.466	28.0176	819.455
	1.44444	77.6845	39.2587	403.742	384.717	9.96656	217.463
	2.5477	161.613	3.06531	13.0331	35.4291	76.5903	449.649
	1.50369	5.20645	664.245	4.10909	232.348	3.75575	291.655
	0.7247	59.2655	50.5759	248.52	46.5496	231.468	376.59
	1.91803	544.638	2.97895	161.005	8.72487	129.624	23.316
	2.1752	7.19693	253.423	419.248	670.544	289.217	5.43275
	2.3743	422.339	13.0722	116.438	182.771	313.236	389.048
	2.63853	142.519	17.5556	1.50237	0.56122	572.933	67.718
	0.80203	234.638	5.53903	125.113	59.7658	5.356	135.742
	1.24324	271.596	11.0281	271.945	187.036	873.358	2048.69
	1.73148	0.15273	46.3994	4.3382	601.213	6.90778	39.653
	1.7	103.93	30.7834	56.8435	202.959	193.807	488.911
	0.13226	23.962	813.978	405.58	648.475	98.5373	1067.06
	0.13109	1.56233	290.816	2.37297	189.486	647.557	8.04912
	2.69466	77.5914	197.085	2.85475	468.046	264.006	55.7667
	1.80727	292.156	3.52518	87.993	64.9419	90.2315	745.538
	0.00601	1727.95	425.923	4.73988	670.219	812.354	24.2598
	1.23232	221.708	73.2387	312.085	0.49091	221.782	40.3266
	1.24104	4.50311	411.492	166.456	5.62286	200.757	37.5773
	1.64417	7.5	3.82927	303.344	1095.46	52.7655	325.878
	1.5765	43.3556	5.06695	8.83712	6.06553	19.7634	315.449
	0.41706	301.551	16.1513	509.265	483.145	237.314	623.781
	1.14189	121.967	150.988	190.913	4.4958	6.51791	289.273
	2.33732	302.903	15.0347	212.86	10.0202	130.28	377.608
	0.98077	2.36441	65.5133	217.746	163.157	232.809	787.321
	2.34704	17.8366	3.87333	126.598	250.024	70.8986	0.17718
	0.73298	270.013	86.075	834.798	333.579	160.266	335.041
	0.03203	536.518	15.1341	27.825	87.8343	298.97	23.4075
	2.1913	186.473	61.403	138.487	344.335	12	886.13
	1.26316	463.035	386.379	4.025	898.6	89.6087	609.352
	0.32576	193.654	115.658	142.823	174.042	22.6667	431.387
	1.06977	81.9423	8.62097	18.6136	242.086	10.8243	333.022
	2.06522	8.60584	66.24	197.983	71.0059	93.9019	7.74865
	1.10042	218.47	68.4412	165.921	53.5012	249.988	248.567
	1.93491	134.373	907.52	68.0024	319.14	2133.96	7.39865
	2.03906	13.4845	6.71888	7.02744	650.094	20.5236	286.471
	1.32353	216.318	82.2744	213.894	444.336	12.5349	23.8514
	2.24679	295.058	58.125	4.96537	306.6	123.81	9.01136
	1.46774	136.023	9.721	321.148	90.7614	297.971	11.9429
	3.47027	9.92079	18.8381	297.633	268.63	301.192	839.491
	2.88356	41.1477	31.0415	617.032	111.45	989.928	599.981
	1.34951	469.344	26.5543	25.0526	6.57729	371.666	777.32
	1.06615	152.783	16.64	88.3895	4.07912	271.053	172.286
	0.91615	135.496	15.9639	0.04249	215.161	8.86555	388.145
	3.61056	107.543	173.537	50.6946	702.436	348.918	345.391
	1.72393	289.994	0.39333	0.21327	224.984	44.309	546.271
	2.31579	572.26	57.5083	95.513	39.3983	8.63344	158.79
	1.64535	3.8171	369.817	123.627	299.382	7.48366	88.5547
	1.18421	1017.54	51.6889	240.997	81.2113	272.735	629.973
	2.37643	144.967	64.9097	138.491	3.18777	89.761	513.086
	2.68712	102.809	25.1096	2.87531	1012.46	105.326	5.82332
	1.42188	15.3476	235.569	303.69	25.2477	7.66852	570.452
	2.23441	185.964	329.729	11.1372	233.14	6.66182	103.911
	1.26446	434.786	4.53648	74.3402	53.9554	623.751	337.237
	3.38587	64.0808	18.6777	121.342	5.94258	227.081	10.8593
	2.28302	4.50588	138.599	924.803	289.375	41.0466	7.70787
	0.85217	6.85634	60.7291	177.774	512.471	201.288	191.74
	1.45302	335.102	605.468	779.238	303.159	824.554	176.164
	1.54297	359.544	2.94255	309.697	104.239	8.02597	2365.54
	1.89241	43.3595	252.521	161.47	329.752	10.7423	320.658
	2.12389	155.58	241.606	262.254	413.374	141.1	175.457
	1.9375	5.33412	67.3935	328.582	40.5924	205.106	646.288
	0.03413	238.055	212.617	0.21591	95.8016	123.167	337.308
	0.97492	69.3144	115.815	17.2622	272.482	232.288	781.831
	1.17627	188.762	81.5156	130.89	29.2134	42.0087	117.923
	0	418.935	156.773	485.581	60.3171	10.3487	258.752
	0.64528	178.796	418.18	510.138	2.67	33.3885	1190.79
	1.176	81.893	345.692	299.698	665.09	377.995	488.923
	2.11084	200.35	91.8587	446.527	240.303	501.745	160.399
	2.21068	185.541	225.777	0.3028	64.5	7.13743	158.175
	1.41159	39.9843	106.904	221.754	53.3779	4.94097	1207.94
	1.94652	65.068	481.711	65.3915	6.57818	8.54201	268.149
	1.72113	25.5441	78.6953	294.399	310.94	746.66	349.317
	1.83438	267.294	119.629	330.785	120.095	826.725	226.192
	1.6317	226.681	121.245	742.208	610.417	358.745	137.559
	1.57059	177.635	69.8372	210.438	229.307	17.0143	360.136
	0.73962	12.927	7.175	107.986	126.539	130.246	24.3781
	0.8628	68.9711	48.0763	2.71991	151.861	22.4521	55.3333
	1.14551	43.8858	152.565	1302.86	144.9	172.012	1705.9
	3.17087	558.97	539.691	57.5543	7.57333	566.318	296.793
	2.29817	238.825	243.161	219.335	22.0779	63.6207	307.135
	2.2334	640.412	1.74118	195.407	145.299	61.3857	358.954
	0.49765	248.192	236.106	73.5133	55.1892	424.089	396.286
	2.30605	69.3299	6.98473	46.5122	19.9933	278.075	294.08
	1.43636	4.19881	193.716	2.45137	115.229	211.566	326.804
	0.03448	328.838	290.039	5.72222	283.56	27.7775	142.099
	1.77778	334.822	131.416	6.59024	55.4521	456.101	672.764
	2.05755	201.948	100.401	208.686	538.458	7.97647	240.949
	2.13469	599.118	111.477	164.085	1.02073	258.15	9.89855
	0.6867	167.902	153.634	10.1411	14.3077	805.694	86.9302
	2.07971	521.529	145.344	1175.19	160.141	7.9637	104.025
	2.26904	5.96043	82.208	110.152	63.7878	168.598	199.408
	0.83721	161.433	3.75448	2.28061	845.155	616.322	184.968
	2.01471	45.5169	355.069	191.966	225.423	268.522	5.66848
	0.89474	395.967	138.473	116.627	483	195.642	1512.57
	2.52632	191.991	204.631	83.8102	205.055	145.951	81.7241
	2.58808	239.658	265.089	77.5327	446.158	325.173	1072.37
	2.61875	110.95	116.681	371.047	575.801	98.0361	125.769
	1.20906	227.946	42.6767	154.465	5.68664	79.6656	235.826
	1.1828	998.624	59.9184	25.1834	422.18	42.7988	8.17158
	0.09065	127.652	0.88148	133.289	86.7872	14.6667	170.41
	2.24359	175.944	110.258	15.7014	276.051	101.551	7.74176
	2.35216	288.92	573.067	3.625	243.052	471.966	143.322
	0.64234	147.549	121.65	776.873	45.5618	601.826	5.22333
	0.60667	290.56	324.516	86.4545	4.86149	1690.46	295.065
	1.55172	127.954	53.3965	73.0098	362.004	350.531	6.77455
	1.57143	245.167	86.7647	131.884	145.925	186.163	4.86667
	3.35117	68.2291	97.9391	30	110.201	288.743	8.41867
	1.70833	3.88688	93.6227	67.3205	145.334	4.8917	84.9702
	1.85845	280.508	585.087	523.11	272.895	148.095	453.627
	2.21456	99.3488	5.91928	262.72	126.625	2.66544	381.884
	0.06395	18.5276	12.4697	148.706	2.05	61.5049	10.3252
	2.56734	61.9876	154.843	289.452	252.727	6.725	343.844
	2.38909	616.947	462.705	3.72277	133.975	500.413	177.68
	2.595	300.143	16.5571	212.119	800.294	74.0488	168.571
	2.81057	6.20339	183.855	777.177	697.035	10.2849	585.767
	1.285	21.6111	92.7625	282.322	179.119	157.227	5.95291
	1.30337	209.993	167.546	82.4618	71.6043	122.841	391.365
	1.2963	40.5995	843.876	3.22648	635.062	9.96216	8.59516
	1.0708	118.233	96.3333	206.692	433.624	51.098	61.086
	0.13174	391.417	172.573	286.313	272.08	225.753	281.46
	2.06684	29.7774	208.837	450.227	59.9695	517.872	9.29044
	1.68729	15.7611	177.597	1.76968	195.91	161.103	42.5263
	2.17539	372.141	3.86105	47.8031	349.808	193.619	238.652
	0.24852	226.842	149.618	135.288	20.7138	407.27	172.444
	1.49543	37.6441	120.986	3.25	24.2446	110.447	54.902
	0.11526	5.97602	28.3691	185.752	285.125	86.072	11.2399
	0.52344	260.682	107.231	2.42105	787.701	285.681	715.733
	1.5082	324.437	181.102	64.2612	6.21197	11.5649	161.384
	0.35122	169.686	192.735	27.8058	213.02	3.11261	6.09045
	1.31183	422.631	51.5088	213.347	8.44681	160.9	17.9054
	3.0123	275.185	18.3333	49.2355	5.04511	78.024	59.9072
	0.63462	409.411	144.932	4.55114	311.104	8.55959	430.472
	1.06907	132.967	180.083	0.25194	86.5525	357.325	78.0922
	1.33333	162.823	293.08	56.6102	125.11	89.5037	467.898
	0	149.404	183.955	605.731	230.323	301.641	338.838
	0.07837	352.545	2.6961	485.945	0.45188	6.66033	922.661
	1.42718	90.6423	253.548	5.98007	7.82609	866.918	238.295
	3.38235	76.7661	118.367	129.414	60.5545	9.15325	1205.02
	2.35035	15.5636	114.623	154.108	156.92	67.8962	135.321
	1.03205	200.833	28.43	82.8872	95.4593	173.955	1198.35
	2.01952	262.513	3.44543	15.4251	27.3798	123.835	54.4104
	1.13406	3.13851	104.417	133.861	11.1738	113.119	348.251
	0.40113	917.257	2.0767	9.75448	206.244	13.0295	85.6497
	2.24272	106.155	133.575	121.275	0.46062	14.1948	436.885
	1.18952	468.677	54.0708	258.267	344.241	277.851	125.877
	2.32937	202.497	235.047	53.8435	53.2334	559.747	103.494
	1.51576	121.336	216.802	1133.29	1108.48	1947.09	0.01646
	1.61942	106.831	297.911	239.524	74.5878	74.93	754.797
	0	83.1106	8.04751	299.582	119.067	117.681	230.171
	2.13531	163.025	49.9339	0.1259	1347.82	698.06	296.512
	1.94796	235.619	98.2959	47.1676	191.106	225.12	264.944
	1.2699	58.1609	228.975	224.324	50.7922	129.762	16.9574
	1.29487	243.809	4.78209	142.226	111.993	1447.74	66.2381
	0.608	148.943	83.2895	126.108	153.178	83.8705	106.277
	1.21026	68.1626	189.078	295.628	74.8324	152.043	141.471
	0.81356	40.2351	3.89637	95.1535	335.08	159.645	25.4151
	0.01357	84.0854	131.217	16.888	125.843	171.101	339.279
	0.04732	9.25523	9.00294	647.469	4.98214	832.364	51.5093
	1.97993	95.0824	155.35	101.249	306.712	87.3651	42.0299
	2.05747	46.453	347.634	736.263	167.658	6.91979	279.914
	2.30131	223.019	93.0323	89.2991	531.564	88.7868	1.31214
	1.51277	255.953	2.27318	149.404	168.961	1009.95	305.113
	1.52198	135.562	141.603	292.233	34.2836	156.116	129.257
	1.78017	54.724	59.7826	194.912	5.05634	70.0474	1501.71
	2.14453	109.126	392.562	181.836	85.1486	6.58304	268.056
	1.37698	73.8544	239.703	184.417	154.537	63.2039	422.022
	2.52412	149.247	642.725	218.519	746.913	115.319	6.23111
	2.01699	470.054	290.945	112.274	134.918	153.944	1417.28
	0.46512	652.417	209.436	3.65229	374.166	287.394	33.9916
	1.78492	357.3	61.8062	4.3682	410.335	6.46154	7.06107
	1.48415	15.8851	2.82824	130.74	477.645	112.258	568.665
	0.68966	7.35792	4.92157	117.668	544.758	19.5843	673.979
	0.04717	82.6688	180.418	68.7483	186.445	51.7861	313.469
	1.36034	221.898	223.169	99.4232	4.80417	30.9637	390.399
	1.16667	7.19048	190.93	452.812	229.884	260.537	23.9502
	1.64024	113.559	418.044	104.75	0.56747	121.361	18.5993
	1.30387	268.961	147.423	68.3333	0.3199	12.4601	184.389
	2.7641	9.58036	11.4042	68.4598	154.906	317.421	198.237
	1.41132	153.547	259.431	107.105	316.618	8.89619	166.181
	1.29773	378.362	150.018	967.674	101.492	83.5869	264.836
	0.81765	60.1728	2.48308	355.456	73.991	1885.54	39.8303
	0	55.4398	248.362	207.445	354.249	5.59364	8.92832
	1.15584	67.2573	80.4704	181.464	826.681	103.328	360.076
	2.12025	166.361	284.735	353.689	4.9386	186.133	115.768
	2.18936	260.944	159.657	89.367	423.448	224.168	23.6405
	3.0625	118.348	175.365	45.3945	181.417	9.59502	14.0328
	2.25	267.974	158.843	123.861	500.766	737.069	73.7884
	2.66997	29.2925	333.19	309.597	115.143	1359.32	27.944
	1.45489	478.473	167.738	10.8545	468.57	131.846	1915.1
	2.35385	243.326	65.8819	124.56	65.4936	67.6842	3.9939
	1.8048	282.966	703.578	9.78077	132.974	834.502	52.13
	0.21148	509.397	2.68997	2.24457	109.084	936.735	10.683
	3.07692	140.173	16.0587	323.341	444.923	168.751	250.394
	2.06009	211.298	2	141.284	204.226	16.84	99.2035
	2.51938	275.033	7.31063	186.792	228.714	41.7847	342.969
	1.60274	300.003	3.5354	18.9065	4.22191	408.041	153.047
	2.66484	256.079	409.598	364.772	0.33333	11.2965	601.37
	1.43346	113.154	275.961	350.955	285.017	12.4133	15.308
	2.0346	92.7328	258.869	150.237	283.306	301.43	9.09091
	0.19588	338.209	96.8135	931.92	844.996	154.986	197.737
	1.61607	276.345	196.807	205.58	292.921	7.85802	7.08705
	2.24465	409.971	342.332	1081.05	345.883	8.34561	702.02
	2.70058	6.62724	1.83283	145.286	0.0443	76.8274	200.025
	2.15423	152.153	157.28	221.052	163.992	273.636	193.19
	0	104.962	105.293	2.62955	12.802	519.383	118.635
	2.01342	87.1324	227.448	78.4606	53.9286	7.82229	384.868
	0.95349	94.9819	101.182	242.237	1.58446	75.009	196.907
	2.45455	48.7733	47.3649	638.319	8.73154	6.16544	285.359
	2.31931	246.009	156.452	235.915	253.173	857.155	3.47644
	0.01905	186.437	39.3263	304.746	56.6078	6.09091	34.3959
	2.65926	292.415	3.51748	111.562	1734.67	9.69595	261.037
	1.6875	467.074	212.507	2.96657	187.792	468.954	200.046
	1.38762	129.615	210.315	6.07711	768.049	7.38421	375.84
	0.73984	106.735	19.6861	148.976	761.743	465.689	338.949
	0.40764	1123.15	326.913	4.2471	405.436	322.933	537.166
	2.51366	100.271	80.9972	1.88304	27.4608	349.155	415.636
	2.22449	389.536	83.1667	3.4424	4.41033	33.9226	78.1881
	0.28144	4.06431	4.86136	401.415	436.029	377.868	285.918
	1.26103	120.993	103.107	84.2653	1016.29	2230.75	28.6693
	1.65446	228.601	352.915	55.4	2.18493	24.4368	1248.21
	1.0583	346.124	181.616	52.9191	519.444	155.699	14.6443
	1.49638	494.031	214.378	64.0661	288.588	71.7889	5.24545
	2.05959	85.2593	82.4766	14.573	331.836	333.621	136.332
	2.00685	376.866	87.42	307.261	40.5585	62.2236	188.214
	2.34121	7.41837	192.348	147.462	1.84188	75.748	60.214
	1.98773	129.173	220.971	607.902	255.17	6.2	25.9945
	0.73702	4.80357	148.254	435.227	417.414	269.456	146.549
	2.46729	162.261	222.484	299.922	366.123	394.797	250.965
	0.56452	122.941	76.9594	293.074	696.676	175.154	361.165
	1.71246	604.634	95.4804	7.0038	78.2235	101.212	432.574
	3.12195	94.5179	151.492	233.529	116.084	109.675	603.747
	1.91086	40.763	283.583	73.0345	50.1751	88.2172	485.481
	0.32302	5.9955	250.05	333.43	41.4199	129.151	496.712
	1.68661	187.838	193.203	11.0571	270.109	22.2458	4.84865
	2.64948	44.9572	2.05294	143.192	662.884	83.7556	23.6631
	0.16327	347.489	28.767	54.7409	848.103	226.416	1693.84
	0.21262	130.155	91.2389	467	291.913	305.301	9.56296
	2.58103	183.625	158.136	111.22	9.39004	868.4	299.949
	0.12963	520.905	219.564	1353.79	29.4951	169.171	75.6037
	0.30986	231.125	106.997	175.299	824.621	116.158	304.21
	2.1417	83.2627	195.717	167.838	1355.3	6.66379	128.628
	0.95652	9.6087	9.04667	81.534	247.967	282.295	414.08
	2.65563	154.642	35.2857	379.088	73.529	0.49286	531.559
	0.15556	88.3031	4.56863	4.05392	913.703	8.78151	491.042
	1.91241	260.499	178.421	90.6419	383.087	520.834	405.681
	1.81169	36.0628	113.768	84.7812	1420.28	333.69	173.517
	1.55911	223.626	151.616	444.173	64.4803	937.977	296.904
	2.38095	185.469	199.725	47.2022	56.1523	5.32164	442.872
	1.58117	210.196	263.696	220.316	455.444	9.13318	10.107
	1.93258	185.265	168.205	161.942	198.268	3.19006	108.839
	0.51707	186.932	239.686	248.046	16.2954	103.192	88.4519
	1.04035	307.781	418.388	7.41693	206.474	761.493	1550.41
	0.35484	306.851	204.496	154.407	47.7333	88.0173	8.33162
	0.76437	340.684	233.257	2.1206	4.38816	124.561	552.944
	0.73759	93.1779	224.08	74.5482	544.795	536.093	426.24
	1.30899	165.886	121.353	240.181	81.6204	218.992	360.444
	1.43846	82.1296	423.153	173.147	4.6381	53.4964	104.856
	2.87981	144.682	133.107	328.151	103.655	415.589	434.724
	1.893	278.175	127.475	191.456	351.111	1095.39	5.98454
	0.02102	93.4704	283.111	3.58247	29.9267	85.6818	129.314
	1.34435	4.29365	192.401	62.7961	329.487	14.7546	391.514
	1.36949	256.04	30.2533	371.836	396.793	11.9167	11.8787
	1.7847	6.07018	426.426	272.255	14.7478	118.968	312.512
	0	406.888	218.329	3.24438	65.6189	1.56707	268.066
	2.09836	75.1936	250.465	178.832	84.4006	327.964	155.484
	1.54187	87.6435	228.494	267.949	74.4794	213.265	11.3905
	1.71806	524.491	124.43	152.124	153.192	1277.58	51.6987
	1.5121	273.792	2138.51	3.54647	112.379	305.054	624.145
	0	6.11699	240.623	32.017	59.0902	65.293	11.911
	1.86603	237.86	174.714	0.09328	23.702	885.341	109.341
	1.15805	460.628	212.438	120.097	220.481	513.115	1334.52
	1.68726	216.923	517.892	6.59091	291.03	46.0205	140.997
	1.60112	171.894	203.885	7.21978	151.818	80.1106	65.0986
	2.11258	351.487	249.814	21.4827	261.179	1.47619	220.183
	1.74098	138.752	157.985	261.293	536.306	12.1509	566.64
	3.57716	28.5481	217.182	16.3524	3.01739	157.751	174.421
	2.96644	107.676	173.263	590.967	363.615	153.61	83.8121
	1.60825	97.3341	114.824	3.74751	22.5814	1495.56	615.726
	0	176.059	3.67896	136.573	6.42652	151.669	368.843
	2.00716	258.531	21.65	239.836	4.56061	133.818	104.528
	1.99528	69.5281	10.2994	1.01084	8.80702	92.0758	676.902
	1.57627	769.402	153.487	19.0719	396.688	165.297	13.0734
	1.48101	195.554	169.823	493.492	379.574	391.828	9.93617
	2.33051	159.296	20.548	22.0113	570.893	56.0782	627.344
	1.77689	140.342	144.846	203.581	9.64158	30.1566	328.234
	1.26592	278.833	316.313	15.1329	108.396	135.639	13.837
	1.19365	192.694	236.806	210.915	284.866	124.248	20.4567
	1.95928	67.1964	134.945	283.172	14.4298	268.712	478.293
	1.16049	24.0679	495.023	283.411	349.658	73.4107	329.131
	2.33553	35.2128	195.888	177.462	11.0606	261.778	69.2564
	0.00482	317.869	194.266	937.671	0.08671	93.0061	87.1873
	1.44856	298.611	262.635	383.918	43.4344	119.455	390.348
	3.28276	644.733	54.7077	632.642	177.718	283.18	201.589
	2.07749	60.3242	766.225	770.349	324.952	1165.51	7.12903
	2.22378	92.7264	778.872	646.041	264.792	387.064	16.3396
	1.61217	299.973	119.989	159.438	43.5253	40.2159	387.008
	2.317	206.196	7.88339	99.0244	130.761	9.73244	548.546
	1.55906	317.509	341.891	842.35	191.845	135.63	359.186
	2.35583	319.277	3.87603	158.74	36.249	433.321	339.046
	3.03687	13.3383	122.756	160.471	516.037	169.819	55.5108
	1.65066	428.81	19.5483	179.845	56.9955	132.665	28.9561
	1.88667	66.2441	170.587	9.72165	356.997	948.566	853.671
	2.04989	377.621	62.7462	183.268	305.812	16.3873	208.261
	1.07234	329.068	152.323	4.41416	129.991	17.0099	55.1473
	2.18431	311.259	68.1957	110.253	216.29	1137.4	102.075
	2.84524	109.755	2.1763	4.54487	114.634	330	502.378
	2.33742	1195.1	5.88306	463.733	391.408	9.06618	333.463
	1.29783	269.332	58.7684	247.179	558.335	487.764	11.0192
	1.79085	219.445	84.4098	287.202	90.0226	301.101	630.732
	2.34444	23.8219	384.124	8.45476	284.131	176.812	18.2913
	1.21569	169.644	261.66	520.589	406.674	10.1643	135.375
	0	218.48	224.459	258.025	233.731	787.227	172.179
	1.91617	105.994	182.958	229.268	183.672	134.401	161.383
	1.09483	84.7805	126.588	1.9646	147.073	431.086	819.13
	0	358.833	921.335	379.362	49.565	146.659	368.591
	1.72432	144.415	103.895	56.6474	79.3529	192.983	5.2754
	1.72822	39.6782	108.167	5.23387	359.932	16.9016	10.1653
	1.41624	58.3804	164.471	250.593	234.339	10.3498	184.047
	0	72.4299	162.772	150.304	8.86624	27.1419	6.90857
	1.41261	0.3959	15.7368	345.465	99.2383	352.525	11.5428
	1.0429	349.923	164.923	277.098	533.435	6.92097	106.459
	1.4661	188.04	21.2591	55.898	286.432	289.126	493.589
	2.64548	13.786	438.153	291.067	186.964	345.53	314.348
	1.92653	116.951	66.6725	188.41	621.412	614.108	11.5793
	2.48333	132.025	307.204	123.846	302.101	426.238	675.822
	0.25767	80.7805	133.907	18.3379	614.552	55.0144	263.707
	1.72489	12.661	4.13462	206.229	4.57288	118.238	317.732
	2.01053	29.4415	113.335	27.9799	6.31646	51.7721	502.745
	1.77027	98.5756	14.9563	96.6742	126.38	200.229	8.12462
	1.56757	188.929	377.511	5.16883	277.283	219.205	581.852
	0.5	151.678	673.138	114.927	123.122	208.151	188.909
	2.35052	148.199	95.6121	278.866	108.974	127.653	58.1398
	1.65909	31.1142	156.535	192.913	6.50581	10.1868	618.508
	2.67873	193.259	226.83	2.78777	43.5309	291.041	217.571
	2.07212	13.2431	146.332	253.566	67.5231	126.893	207.675
	0.828	123.905	298.806	172.866	138.723	144.485	86.7947
	2.14976	141.571	837.217	67.8151	614.144	108.187	637.253
	1.56187	205.412	231.97	234.849	920.14	12.4	10.1776
	1.0897	188.548	114.857	167.945	230.068	172.825	300.892
	2.09434	218.58	134.043	396.58	458.503	128.186	19.825
	1.87624	9.46259	4.04422	177.496	5.0303	898.382	252.985
	1.72222	153.595	260.918	476.11	36.8036	155.446	190.113
	0.48205	29.6599	225.14	149.679	225.059	119.946	101.548
	2.41791	6.66825	271.537	469.985	270.554	70.6364	336.397
	2.03261	292.722	138.229	382.407	169.336	28.9133	87.2021
	2.40217	442.446	2.07447	190.484	358.891	460.468	250.787
	2.93701	175.327	4.03125	53.1667	254.84	91.698	123.227
	2.50169	9.43735	155.287	157.106	23.41	19.216	7.55652
	1.52655	44.0486	146.426	144.242	163.512	7.69395	590.791
	1.47534	123.109	309.8	154.508	6.05792	241.827	784.249
	1.19623	158.582	183.854	124.925	75.375	15.0951	502.495
	2.15652	77.0764	234.629	14.7398	33.5635	1122.06	17.3887
	1.721	177.481	5.27037	176.32	0.83375	24.1969	33.3249
	2.56061	579.005	516.385	238.696	3.5234	171.282	1691.58
	1.5	200.349	185.966	3.49324	126.114	275.94	74.0852
	1.47561	69.4481	48.5492	103.899	123.261	141.13	505.196
	1.53252	21.9955	874.941	698.752	589.5	75.7812	13.2308
	0.71038	435.376	85.3496	113.533	1.21212	859.884	375.539
	0.2027	189.9	10.9859	77.2267	1012.77	29.184	190.731
	1.78676	70.6495	93.3853	72.5683	626.512	223.181	123.968
	1.94915	152.284	155.493	6.01887	332.381	24.2671	8.17098
	1.09766	40.1672	295.238	196.312	6.66187	508.892	310.504
	1.43307	213.896	206.301	2.19786	2.63571	117.61	176.14
	1.18182	70.7302	74.0222	683.336	233.255	119.216	65.0902
	2.02909	65.7548	227.102	61.9199	142.902	19.1526	860.148
	2.04545	144.713	206.106	571.636	170.565	111.118	349.668
	2.86732	77.812	198.117	4.08244	460.348	65.898	700.995
	0.02762	89.7812	252.104	312	21.1272	8.33333	243.979
	0	152.158	108.062	6.1526	329.757	522.064	272.677
	1.144	198.055	2.13356	3.72239	82.6541	73.8591	124.27
	1.53881	355.059	95.9227	342.64	8.74595	1128.2	20.2189
	1.33247	204.624	157.786	227.513	4.68681	57.9931	269.447
	2.21116	87.1138	118.565	18.16	332.289	9.69841	126.599
	2.02113	111.591	252.239	2.37061	23.125	120.597	636.78
	1.92032	68.5302	116.414	0.18605	3	55.0402	447.757
	0.0133	878.375	157.363	93.9924	120.579	399.757	866.234
	1.65812	36.3192	108.664	47.3607	23.3465	233.455	153.08
	1.29012	15.3242	286.98	232.372	476.623	257.73	6.73485
	2.11411	869.038	96.4343	442.687	382.199	9.7837	12.6879
	3.09286	64.4975	71.3851	17.3575	76.4331	81.477	398.785
	1.98992	285.107	82.8398	129.201	4.11921	106.238	6.93
	2.27806	187.943	276.199	1.76817	2445.4	120.088	7.25869
	2.00651	230.323	482.469	147.336	1149.42	206.624	361.47
	2.03636	402.414	6.77711	311.403	418.51	154.614	686.203
	1.40154	178.571	7.14375	334.172	3.83073	147.743	583.994
	1.34197	410.579	3.8306	64.1818	29.0944	189.745	547.679
	1.26667	201.62	1269.92	76.472	38.885	170.616	132
	0.63025	896.995	14.4215	726.647	80.9789	161.425	2.10465
	0.73094	230.854	189.502	28.2397	273.013	9.99507	307.688
	2.08685	203.193	76.5276	890.111	40.6763	2731.99	552.942
	0.28947	344.796	1.3681	63.5667	0.40411	241.347	346.295
	2.3738	424.091	16.0509	2.11801	74.5886	340.117	573.923
	1.5068	333.853	126.248	96.4919	450.095	6.21311	155.497
	1.0708	176.185	939.388	6.9	147.386	238.354	310.483
	2.52962	110.102	3.5	4.16611	1177.82	1034.03	452.9
	0	253.36	307.006	141.858	240.38	214.975	41.9849
	1.64244	195.231	172.986	845.714	113.128	265.068	55.6939
	2.62457	365.965	225.997	136.334	3.83962	12.9279	48.5571
	1.47826	40.8982	248.934	8.72047	4.75355	1311.7	490.438
	1.44898	1249.2	157.567	340.41	0	71.89	17.4199
	2.63281	45.8097	3.43791	2.99363	4.91139	188.489	148.525
	1.44086	1011.68	407.862	234.243	717.223	268.276	21.6988
	1.99652	9.02151	163.519	294.979	5.53889	686.745	10.2336
	1.96364	243.215	169.703	31.9254	313.903	329.949	924.058
	1.92605	745.627	161.168	835.136	84.571	16.082	59.9104
	1.62403	189.966	9.04478	14.4331	775.688	486.254	6.25281
	1.74598	106.5	300.291	186.398	1175.8	7.11707	896.748
	1.56993	565.479	96.3512	204.191	2.43289	21.847	360.203
	0	124.785	135.265	62.0336	3.38434	386.642	115.186
	2.66062	31.9255	595.667	549.175	307.359	78.2167	116.422
	1.82589	0.01887	194.268	628.889	55.9219	8.71942	29.6567
	0.04192	194.043	229.893	259.58	190.108	102.358	514.382
	1.0687	66.9325	568.862	5.04676	934.919	728.026	54.5855
	1.47853	133.572	366.837	548.114	240.657	13.945	428.375
	0.09283	549.367	282.739	1048.59	1154.98	59.5769	2710.45
	0	37.0608	458.677	13.0257	86.2566	445.612	814.063
	0.64925	706.955	281.795	77.0095	1319.15	9.2093	30.8279
	1.72772	27.4868	112.671	278.066	4.90191	166.295	323
	2.74194	7.1675	6.375	8.74502	9.44665	165.937	4.79487
	2.07784	195.021	175.665	90.9508	6.70803	6.33108	18.2531
	2.64875	1171.11	145.087	7.63861	231.338	89.8934	229.755
	1.55641	375.347	904.07	107.481	35.9652	61.1268	278.466
	1.23223	71.5988	108.211	71.8852	281.824	1339.2	49.4471
	1.78997	15.0556	10.6576	149.288	258.731	258.432	829.591
	1.77863	730.412	342.329	17.9198	8.41219	57.5556	104.191
	0	231.026	207.645	491.417	262.594	31.0654	58.9855
	1.47059	151.443	132.87	322.198	158.817	430.091	327.628
	0	25.9038	204.864	129.912	3.68258	24.2635	163.415
	0	154.106	239.612	2.46382	221.397	21.1524	160.2
	1.37576	326.068	4.75211	4.94149	92.5137	902.802	61.8424
	1.15591	8.12451	140.471	200.218	523.985	169.571	5.79016
	2.17549	183.079	112.199	120.55	283.75	242.639	441.615
	1.78195	918.099	181.198	215.863	3.88804	655.447	395.048
	1.99747	78.3214	4.28146	456.805	72.3653	193.155	470.132
	1.98734	102.88	260.658	532.081	5.5814	646.648	10.2764
	1.44706	153.972	3.57062	66.1552	420.828	263.873	642.456
	1.6257	53.6835	903.759	236.774	39.1345	88.797	5.2375
	1.33875	450.807	90.5296	2.10924	97.2018	820.267	275.076
	1.35971	54.5249	236.741	108.835	508.212	13.9281	194.222
	2.01124	79.3445	48.8642	116.352	779.332	259.594	20.905
	1.59302	15.607	199.106	227.966	3.61814	170.565	109.097
	2.09756	98.2982	223.19	14.0038	580.07	195.383	256.352
	0.25248	33.4643	104.905	471.615	2.44	224.584	173.315
	0.06061	122.49	107.779	209.258	3.33441	95.7388	279.867
	2.71538	15.8098	24.5046	3.51579	91.9804	12.0305	81.9014
	2.71242	141.653	3.57178	198.424	11.2857	167.053	7.71827
	0.77419	69.0028	113.324	10.4377	834.993	225.678	30.585
	1.69318	144.944	48.6186	147.662	8.07895	236.698	3.20339
	1.99228	246.375	748.597	42.4419	411.481	681.408	332.89
	0.10938	484.186	361.445	4.05903	489.522	184.082	643.283
	2.62069	95.8384	230.806	41.993	396.83	427.997	234.256
	1.65098	360.158	18.496	212.304	49.8741	9.43789	22.1923
	2.90071	184.066	134.783	159.08	382.363	6.29658	584.374
	2.28571	6.83333	454.211	22.6011	390.932	141.283	399.078
	0.52101	293.479	207.826	28.1543	74.3644	116.627	638.382
	2.38854	66.7406	3.7253	4.77076	1199.61	316.016	11.8056
	0	22.1277	173.409	182.482	2394.13	44.2426	624.301
	0	141.858	200.272	1.31203	810.143	308.67	309.259
	1.90226	4.81879	214.052	51.257	418.115	200.363	439.987
	1.89474	176.292	608.131	3.67227	713.918	716.099	169.906
	4.06154	410.262	182.554	2.32082	42.6191	123.268	288.138
	1.95283	214.065	6.18559	87.4532	2.39503	18.948	321.519
[truncated: 7,538 more rows]

## Sheet: Fig.2
Fig. 2b
Fig. 2c
Fig. 2e
	Number of mRNA per cell
	WT	NSt
	347	280
	300	458
	266	288
	420	251
	340	447
	281	419
	370	387
	239	526
	282	453
	230	101
	191	468
	224	293
	277	200
	343	395
	325	272
	251	107
	387	252
	411	302
	456	238
	544	229
	790	380
	529	277
	32	219
	280	272
	152	181
	170	385
	293	163
	259	240
	387	188
	491	241
	296	289
	284	229
	490	351
	264	436
	498	67
	326	30
	317	255
	329	170
	765	353
	153	324
	270	489
	300	164
	374	204
	371	220
	473	239
	471	250
	395	283
	558	210
	513	329
	220	362
	29	279
	464	237
	606	266
	501	292
	410	291
	277	272
	509	298
	554	147
	947	136
	614	136
	261	215
	207	253
	249	283
	327	314
	325	248
	335	528
	197	208
	598	240
	421	248
	624	297
	201	257
	518	298
	231	305
	266	193
	554	309
	249	250
	385	162
	221	69
	266	213
	57	283
	681	252
	316	213
	393	183
	616	364
	420	416
	418	350
	261	491
	347	229
	483	243
	131	251
	537	223
	716	421
	241	192
	299	249
	428	290
	381	542
	816	232
	272	377
	323	341
	863	140
	577	129
	460	266
	1084	310
	803	185
	285	215
	420	158
	547	96
	330	332
	409	91
	418	311
	264	229
	461	236
	472	146
	391	171
	482	134
	512	151
	466	223
	934	228
	363	95
	549	565
	232	98
	347	133
	514	441
	269	187
	348	190
	507	257
	456	158
	680	352
	268	358
	192	232
	328	381
	269	395
	419	282
	189	280
	221	220
	477	196
	467	239
	456	218
	487	273
	571	158
	484	230
	231	339
	445	375
	464	151
	148	254
	267	289
	202	291
	293	457
	257	163
	412	275
	421	165
	685	404
	330	282
	288	216
	149	215
	291	241
	305	207
	291	243
	286	408
	620	327
	301	223
	307	255
	347	321
	282	235
	370	289
	373	241
	359	256
	485	230
	433	36
	324	333
	519	18
	271	185
	386	344
	346	236
	447	328
	317	148
	602	168
	510	218
	353	393
	354	288
	395	395
	598	366
	382	612
	239	404
	541	406
	182	321
	306	418
	493	352
	299	378
	345	373
	446	256
	361	603
	275	520
	66	275
	316	294
	444	245
	415	346
	451	380
	453	354
	408	296
	458	305
	470	273
	178	507
	207	397
	504	332
	250	346
	410	333
	626	295
	507	370
	453	219
	291	424
	161	483
	608	149
		453
		377
		455
		252
		328
		342
		327
		270
		528
		272
		345
		525
		133
		319
		115
		96
		201
		315
		253
		371
		156
		313
		558
		365
		398
		248
		443
		225
		273
		423
		326
		348
		309
		214
		391
		245
		314
		581
		318
		269
		189
		160
		389
		243
		494
		467
		183
		344
		243
		310
		358
		457
		228
		303
		189
		161
		263
		403
		422
		425
		270
		326
		271
		312
		610
		209
		189
		280
		466
		325
		203
		382
		308
		352
		346
		289
		186
		308
		326
		186
		177
		139
		282
		92
		241
		227
		286
		227
		296
		283
		383
		541
		450
		169
		305
		395
		396
		537
		320
Fig. 2f
	Number of RNA at transcription site
	WT	NSt non-KI	NSt KI
	3	3	13
	4	3	19
	6	3	4
	3	6	19
	3	4	5
	8	4	5
	3	3	22
	3	3	4
	3	3	5
	3	4	5
	3	4	15
	3	3	17
	3	25	4
	9	15	11
	19	45	15
	3	3	4
	3	3	5
	3	3	3
	11	5	17
	4	5	9
	6	3	6
	9	3	12
	3	10	17
	4	12	4
	3	7	6
	4	4	3
	4	4	9
	3	3	4
	3	6	5
	3	8	3
	3	8	4
	4	3	3
	3	3	10
	14	8	76
	4	3	5
	7	7	36
	3	3	3
	26	3	9
	5	5	7
	3	3	3
	15	5	3
	9	3	13
	3	3	4
	6	4	7
	3	3	9
	3	5	4
	3	6	4
	31	4	5
	6	20	7
	7	3	9
	3	6	3
	9	3	3
	3	3	4
	7	6	8
	3	3	7
	3	4	11
	3	5	5
	3	4	15
	3	6	7
	3	6	5
	3	3	4
	13	3	3
	49	4	4
	5	4	7
	5	4	9
	13	4	15
	14	4	8
	3	3	15
	3	12	5
	3	4	4
	3	3	9
	4	3	3
	5	3	15
	4	4	6
	3	3	4
	10	5	11
	3	32	5
	8	4	4
	3	4	7
	3	5	4
	4	3	6
	6	3	12
	27	21	23
	3	7	5
	12	11	7
	9	6	3
	3	18	7
	6	3	10
	6	3	3
	7	3	7
	3	3	5
	6	3	3
	3	3	13
	4	3	4
	12	3	3
	3	3	3
	3	15	4
	8	4	12
	15	3	3
	3	15	3
	3	9	3
	23	18	6
	12	6	5
	3	6	15
	4	7	9
	3	10	7
	8	3	3
	19	18	9
	19	3	5
	14	3	5
	18		3
	3		3
	5		3
	3		5
	3		9
	4		4
	8		5
	3		6
	3		6
	3		9
	3		3
	4		21
	11		6
	3		3
	16		6
	3		7
	6		3
	7		3
	3		8
	12		7
	3		3
	15		6
	4		3
	8		11
	3		11
	3		5
	4		3
	12		4
	3		14
	3		4
	3		4
	3		5
	3		4
	9		7
	3		3
	3		6
	3		4
	3		4
	3		6
	3		4
	3		3
	6		9
	4		3
	3		5
	4		4
	15		9
	20		4
	34		5
	3		4
	4		10
	4		5
	4		9
	3		5
	5		9
	7		3
	3		3
	3		4
	4		5
	14		4
	23		7
	3		5
	3		7
	11		5
	3		4
	6		4
	11		8
	3		3
	3		8
	7		10
	14		6
	6		16
	3
	5
	3
	3
	10
	3
	3
	3
	3
	3
	3
	3
	3
	4
	3
	3
	16
	3
	4
	3
	3
	7
Fig. 2g
	% Cells	State	Sample	Replicate
	52.381	Bi	WT	rep1
	9.52381	Mono	WT	rep1
	38.0952	No	WT	rep1
	58.3333	Bi	WT	rep2
	20.8333	Mono	WT	rep2
	20.8333	No	WT	rep2
	46.1538	Bi	WT	rep3
	30.7692	Mono	WT	rep3
	23.0769	No	WT	rep3
	54.0541	Bi	NSt	rep1
	28.3784	Mono	NSt	rep1
	17.5676	No	NSt	rep1
	41.9355	Bi	NSt	rep2
	22.5806	Mono	NSt	rep2
	35.4839	No	NSt	rep2
	64	Bi	NSt	rep3
	16	Mono	NSt	rep3
	20	No	NSt	rep3

## Sheet: Fig.3
Fig. 3b
	Sample	rep1	rep2	rep3
	TetR (WT)	4.25532	0	4
	TetR (H44F)	16.6667	12.7273	3.33333
	TetR (W43G)	25	28.8462	18.3099
	TetR (T27Q)	22.9167	15.1515	26.6667
	TetR (Y42M)	33.3333	17.3913	26.087
	TetR (W43F)	43.5897	24.2857	39.2157
Fig. 3e
	Number of mRNA per cell
	NLS	mTetR	TetR(WT)
	667	646	374
	247	807	413
	276	195	546
	377	360	334
	258	213	593
	413	196	194
	184	213	117
	410	301	141
	336	288	136
	380	321	167
	346	388	567
	189	334	66
	194	333	175
	244	409	398
	152	495	270
	308	493	581
	319	681	93
	378	439	121
	202	788	156
	505	443	615
	592	562	417
	529	367	346
	627	269	386
	443	320	281
	460	335	312
	310	288	197
	462	352	301
	401	241	245
	244	363	205
	246	210	102
	480	237	108
	523	344	100
	515	294	70
	291	145	134
	586	481	206
	205	275	415
	312	179	433
	324	187	850
	473	443	404
	478	230	191
	550	336	346
	380	659	753
	624	325	538
	327	414	318
	453	433	172
	324	234	298
	209	499	403
	618	242	350
	736	710	412
	352	248	323
	514	552	142
	673	462	464
	284	309	321
	283	198	138
	757	230	118
	250	297	70
	468	469	140
	407	489	133
	411	569	153
	558	577	231
	803	345	268
	703	324	210
	959	416	257
	716	446	147
	623	414	413
	543	483	373
	547	398	612
	234	380	221
	303	454	306
	320	379	193
	533	598	438
	457	445	541
	543	422	183
	429	352	173
	620	287	424
	392	396	145
	390	416	346
	308	636	190
	378	291	183
	284	217	199
	410	601	376
	269	334	131
	386	480	515
	581	309	485
	621	157	429
	341	413	444
	375	287	567
	530	209	1064
	380	285	358
	292	243	380
	305	339	305
	292	299	749
	354	732	575
	653	253	179
	793	561	44
	1210	398	267
	674	510	708
	481	555	185
	344	316	206
	481	370	547
	398	322	344
	427	285	161
	416	824	382
	253	567	371
	326	726	475
	404	719	342
	486	417	175
	470	774	213
	414	315	188
	337	410	134
	515	757	210
	258	459	356
	723	423	375
	355	561	120
	400	554	324
	267	457	189
	349	911	224
	671	146	396
	479	261	252
	597	155	303
	309	639	215
	630	448	312
	273	211	270
	408	138	234
	455	349	361
	438	297	314
	313	388	114
	694	479	496
	595	449	317
	229	516	430
	262	480	314
	249	505	281
	523	411	242
	312	340	422
	350	244	564
	529	400	444
	564	443	905
	395	426	525
	455	572	432
	361	482	134
	407	251	401
	272	155	264
	403	187	349
	378	484	415
	636	244	281
	192	228	585
	256	495	877
	338	489	550
	502	605	402
	306	537	331
	521	290	255
	448	329	109
	303	474	96
	191	330	115
	282	185	153
	589	332	126
	300	233	349
	405	217	187
	495	303	498
	366	481	334
	566	427	472
	630	543	282
	542	525	320
	564	312	337
	264	435	142
	386	597	303
	656	176	218
	438	494	586
	252	525	164
	313	682	103
	297	561	308
	551	565	88
	269	230	225
	630	287	382
	334	371	213
	481	437	184
	531	440	300
	355	494	176
	709	544	509
	390	334	449
	385	478	64
	238	467	140
	519	327	151
	456	583	338
	701	246	504
	371	267	596
	806	457	284
	595	264	347
	354	188	457
	284	354	318
	160	691	356
	603	467	478
	504	462	425
	252	403	305
	233	289	361
	360	331	577
	189	126	550
	506	383	364
	703	301	512
	236	431	355
	229	862	392
	449	120	284
	404	750	243
	163	109	331
	363	238	189
	405	378	235
	265	422	229
	515	389	213
	318	492	110
	650	273	425
	371	325	446
	375	388	272
	315	308	330
	317	354	706
	633	512	559
	236	431	362
		403	171
		386	193
		200	352
		449	314
			151
			498
			223
			137
			214
			189
			563
			114
			150
			256
			275
			348
			387
			353
			497
			628
			303
			217
			117
			626
			522
			298
			293
			236
			286
			397
			588
			237
			603
			237
			249
			356
			349
			322
			157
			407
			635
			734
			276
			279
			242
			335
			415
			422
			303
			628
			135
			269
			210
			164
			342
			338
			356
			392
			432
			630
			322
			479
			432
			322
			242
			578
			309
			439
			277
			142
			252
Fig. 3f
	Relative intensity of MCP spots
	NLS	mTetR	TetR(WT)
	4.96937	2.52886	4.9083
	8.0707	4.01854	1.72621
	18.1698	21.3319	1.86215
	4.22694	4.2609	2.19249
	2.19561	21.4061	1.49424
	30.291	2.3667	1.90953
	16.1534	3.19427	3.26934
	1.57942	4.08968	2.20418
	7.74914	8.37357	1.74044
	2.38667	2.02611	2.25803
	12.8266	15.276	2.31505
	5.21255	2.41579	2.77017
	3.93362	24.7123	2.29603
	3.32741	6.18494	2.47431
	2.2069	7.8454	4.93779
	2.38667	7.94703	2.08716
	5.1488	16.8338	3.91703
	6.75508	10.7911	3.06952
	3.98884	26.0625	5.91001
	10.5667	3.29975	2.60891
	4.63213	5.75361	1.80497
	4.2134	5.46203	4.21362
	2.20399	7.07078	34.4004
	4.26476	7.97197	2.00847
	4.64025	19.6369	2.14255
	2.01686	8.04763	1.70246
	13.0805	16.9519	2.50763
	2.05515	3.17852	3.10964
	6.47942	2.41773	3.70146
	24.8537	4.25497	2.6464
	5.41336	8.95613	2.28152
	4.26298	2.85945	1.52611
	4.98334	12.6949	1.70262
	23.9213	18.0589	3.19776
	6.11305	3.93054
	28.7375	22.1218
	5.1373	12.3037
	6.38196	13.2088
	2.12779	21.5426
	11.7113	7.37772
	1.71976	1.98805
	3.98083	27.2931
	5.72672	6.72755
	2.03224	9.65121
	3.691	6.33485
	29.638	6.09702
	4.13928	3.76767
	7.90767	6.43566
	1.83156	14.5066
	9.3976	12.8612
	5.62589	33.9183
	3.40975	9.28223
	23.6566	19.8984
	3.29801	26.0128
	24.4555	4.21401
	2.99683	8.17516
	7.64954	2.70544
	14.6202	2.54433
	4.88875	28.033
	10.3584	18.9365
	3.45672	5.67423
	2.33819	3.6013
	2.21967	3.70307
	9.2064	2.16507
	8.06614	2.32427
	8.45196	14.064
	9.31507	36.5544
	6.72421	17.6228
	10.613	13.9058
	12.985	7.83214
	14.5242	9.93652
	2.15507	13.7503
	6.71884	7.06583
	7.61986	4.89054
	2.01953	5.32224
	2.792	11.1814
	21.8136	11.0106
	14.3286	27.8608
	13.2675	3.86393
	6.45438	11.5586
	4.26058	7.29634
	24.3616	9.81764
	7.75963	6.08403
	4.78511	1.69802
	2.67157	2.53326
	6.36625	6.22304
	2.31074	35.9186
	15.4511	14.4031
	11.1347	4.41462
	13.1186	3.90607
	5.68719	2.25911
	5.97559	13.4926
	12.3557	3.86225
	10.2577	12.8432
	35.0492	2.39487
	3.07763	13.3459
	7.77537	8.34645
	6.82973	17.9506
	2.34916	2.6387
	6.33946	12.2273
	5.35041	13.0387
	3.75692	10.9244
	3.524	4.42873
	4.64113	9.63706
	1.98625	8.20398
	15.9703	3.16917
	17.5418	10.9022
	7.63666	9.37908
	2.81643	11.2678
	5.51149	4.55657
	15.633	11.363
	3.56569	4.88548
	27.3122	4.92159
	11.0058	4.67104
	10.3842	21.8987
	5.8853	2.78992
	4.93764	5.56087
	7.11603	6.92128
	8.34824	16.3166
	2.74576	2.37631
	14.6306	3.75066
	4.94103	18.5937
	5.88531	9.80719
	5.96872	4.14276
	7.29252	3.96394
	13.5786	2.64598
	10.9222	4.06836
	12.6591	13.0955
	5.16411	16.1529
	3.13543	14.5
	15.0481	2.47766
	2.36563	11.4433
	14.6464	4.14963
	10.0305	6.13005
	7.71826	5.71742
	15.9418	5.39033
	8.56437	7.76212
	36.0749	4.95398
	6.628	12.9742
	3.86287	5.01771
	3.11699	20.8911
	6.04861	20.1035
	2.7261	7.28143
	7.23629	14.2305
	11.5223	31.9089
	11.9363	2.07062
	4.7473	2.24743
		8.27514
		25.7482
		3.83063
		19.2713
		15.0105
		7.97896
		6.12376
		22.2243
		8.08715
		22.5017
		8.76855
		5.82779
		12.2258
Fig. 3g
	% Cells	Replicate	State	Sample
	66	rep1	ON	NLS
	76.9231	rep2	ON	NLS
	74.5098	rep3	ON	NLS
	67.4699	rep1	ON	mTetR
	87.8788	rep2	ON	mTetR
	72.6027	rep3	ON	mTetR
	4.22535	rep1	ON	TetR(WT)
	2.17391	rep2	ON	TetR(WT)
	11.6667	rep3	ON	TetR(WT)
Fig. 3h
	region	Replicate	Sample	Enrichment (% to Gapdh)
	R1	rep1	NLS	27.3573
	R1	rep2	NLS	28.9172
	R1	rep1	mTetR	24.1484
	R1	rep2	mTetR	26.4255
	R1	rep1	TetR(WT)	6.98304
	R1	rep2	TetR(WT)	12.8514
	R3	rep1	NLS	19.2109
	R3	rep2	NLS	15.6041
	R3	rep1	mTetR	13.6787
	R3	rep2	mTetR	14.4586
	R3	rep1	TetR(WT)	3.06069
	R3	rep2	TetR(WT)	5.07658
	R4	rep1	NLS	14.6604
	R4	rep2	NLS	16.3799
	R4	rep1	mTetR	10.2238
	R4	rep2	mTetR	14.7624
	R4	rep1	TetR(WT)	3.34929
	R4	rep2	TetR(WT)	4.7039

## Sheet: Fig.4
Fig. 4a
	ROLEX	ST-tag
	4.3613	7.753
	2.426	7.2297
	4.3994	3.9746
	2.3014	6.2003
	1.6626	9.6784
	1.8056	2.8258
	2.1269	3.8943
	2.1694	5.6178
	1.8096	5.6039
	1.7104	5.4782
	1.6442	4.3299
	1.7655	6.4968
	2.0918	4.764
	1.8642	4.7633
	2.4626	4.2771
	1.5301	5.5769
Fig. 4b
	type	delta_time	SummarizedMSD	StandardError	NumTracksAtDt
	Nanog_ON	15	0.0539748	0.00849131	75
	Nanog_ON	30	0.0755317	0.00954394	75
	Nanog_ON	45	0.0927746	0.0118116	75
	Nanog_ON	60	0.109484	0.0132036	75
	Nanog_ON	75	0.123764	0.0152635	75
	Nanog_ON	90	0.138281	0.0185386	75
	Nanog_ON	105	0.152188	0.0225781	75
	Nanog_ON	120	0.166792	0.0254268	75
	Nanog_ON	135	0.18514	0.0296097	75
	Nanog_ON	150	0.197591	0.0323634	75
	Nanog_OFF	15	0.110412	0.0375346	27
	Nanog_OFF	30	0.162561	0.0528757	27
	Nanog_OFF	45	0.193736	0.0585063	27
	Nanog_OFF	60	0.237209	0.0725595	27
	Nanog_OFF	75	0.27991	0.0885308	27
	Nanog_OFF	90	0.333046	0.107469	27
	Nanog_OFF	105	0.375552	0.122711	27
	Nanog_OFF	120	0.414013	0.131729	27
	Nanog_OFF	135	0.440963	0.135367	27
	Nanog_OFF	150	0.467953	0.150053	27
	Pou5f1_ON	15	0.011954	0.0021379	54
	Pou5f1_ON	30	0.0211459	0.00317931	54
	Pou5f1_ON	45	0.0298129	0.00404021	54
	Pou5f1_ON	60	0.0387438	0.00514012	54
	Pou5f1_ON	75	0.0467939	0.0060811	54
	Pou5f1_ON	90	0.0552662	0.00718993	54
	Pou5f1_ON	105	0.0641343	0.00840376	54
	Pou5f1_ON	120	0.0732918	0.00965029	54
	Pou5f1_ON	135	0.0769404	0.010232	54
	Pou5f1_ON	150	0.0804934	0.010407	54
	Pou5f1_OFF	15	0.0129604	0.00313614	17
	Pou5f1_OFF	30	0.025449	0.00628688	17
	Pou5f1_OFF	45	0.0376606	0.00949503	17
	Pou5f1_OFF	60	0.0500862	0.0127137	17
	Pou5f1_OFF	75	0.0625253	0.0159538	17
	Pou5f1_OFF	90	0.0753998	0.0191569	17
	Pou5f1_OFF	105	0.087315	0.022519	17
	Pou5f1_OFF	120	0.0997839	0.0258268	17
	Pou5f1_OFF	135	0.107229	0.0286438	17
	Pou5f1_OFF	150	0.114595	0.0316168	17
Fig. 4d
	type	delta_time	SummarizedMSD	StandardError	NumTracksAtDt
	Sox2_ON	15	0.0298551	0.00405679	34
	Sox2_ON	30	0.0463444	0.00906285	34
	Sox2_ON	45	0.0576283	0.010503	34
	Sox2_ON	60	0.0636837	0.0102158	34
	Sox2_ON	75	0.0662516	0.0107101	34
	Sox2_ON	90	0.0748811	0.0123848	34
	Sox2_ON	105	0.0810226	0.0143151	34
	Sox2_ON	120	0.0906965	0.0166348	34
	Sox2_ON	135	0.102029	0.0193103	34
	Sox2_ON	150	0.112898	0.0232188	34
	Sox2_OFF	15	0.0266384	0.00430997	15
	Sox2_OFF	30	0.0436338	0.00765935	15
	Sox2_OFF	45	0.0595372	0.00954159	15
	Sox2_OFF	60	0.079105	0.0146555	15
	Sox2_OFF	75	0.0939434	0.0218105	15
	Sox2_OFF	90	0.112848	0.0320528	15
	Sox2_OFF	105	0.146515	0.0430099	15
	Sox2_OFF	120	0.177702	0.0534436	15
	Sox2_OFF	135	0.203339	0.063697	15
	Sox2_OFF	150	0.226162	0.0701527	15
Fig. 4e
	type	delta_time	SummarizedMSD	StandardError	NumTracksAtDt
	Wnk1_ON	15	0.0287387	0.00308377	71
	Wnk1_ON	30	0.0400921	0.00586224	71
	Wnk1_ON	45	0.0492275	0.00764674	71
	Wnk1_ON	60	0.0593409	0.00923135	71
	Wnk1_ON	75	0.0671227	0.011149	71
	Wnk1_ON	90	0.0701688	0.01075	71
	Wnk1_ON	105	0.077694	0.0117357	71
	Wnk1_ON	120	0.0874816	0.0139098	71
	Wnk1_ON	135	0.0923354	0.0136843	71
	Wnk1_ON	150	0.102113	0.0154563	71
	Wnk1_OFF	15	0.0314795	0.00627799	21
	Wnk1_OFF	30	0.0352357	0.00589678	21
	Wnk1_OFF	45	0.045586	0.0105188	21
	Wnk1_OFF	60	0.0506074	0.0128142	21
	Wnk1_OFF	75	0.0584589	0.017571	21
	Wnk1_OFF	90	0.067172	0.0206857	21
	Wnk1_OFF	105	0.0764385	0.022836	21
	Wnk1_OFF	120	0.0842138	0.0282314	21
	Wnk1_OFF	135	0.0962055	0.0317906	21
	Wnk1_OFF	150	0.0983693	0.0363403	21
Fig. 4f
	type	delta_time	SummarizedMSD	StandardError	NumTracksAtDt
	Usp5_ON	15	0.0775513	0.0242606	27
	Usp5_ON	30	0.093417	0.0208383	27
	Usp5_ON	45	0.0993065	0.0183645	27
	Usp5_ON	60	0.124571	0.0260912	27
	Usp5_ON	75	0.145259	0.0281776	27
	Usp5_ON	90	0.166014	0.0373804	27
	Usp5_ON	105	0.179577	0.0413504	27
	Usp5_ON	120	0.188255	0.0478214	27
	Usp5_ON	135	0.215149	0.0632602	27
	Usp5_ON	150	0.250149	0.0771326	27
	Usp5_OFF	15	0.0595225	0.0152663	22
	Usp5_OFF	30	0.100413	0.0276515	22
	Usp5_OFF	45	0.123149	0.0345723	22
	Usp5_OFF	60	0.149323	0.0433412	22
	Usp5_OFF	75	0.182607	0.0587095	22
	Usp5_OFF	90	0.206201	0.0739337	22
	Usp5_OFF	105	0.23013	0.0858218	22
	Usp5_OFF	120	0.256185	0.101598	22
	Usp5_OFF	135	0.291187	0.129785	22
	Usp5_OFF	150	0.295574	0.124672	22
Fig. 4g
	type	delta_time	SummarizedMSD	StandardError	NumTracksAtDt
	Flnc_ON	15	0.0639164	0.0279086	6
	Flnc_ON	30	0.0663227	0.0317266	6
	Flnc_ON	45	0.0713048	0.0240813	6
	Flnc_ON	60	0.107163	0.0421269	6
	Flnc_ON	75	0.117111	0.0340835	6
	Flnc_ON	90	0.100174	0.0278739	6
	Flnc_ON	105	0.120227	0.0271207	6
	Flnc_ON	120	0.152405	0.0363933	6
	Flnc_ON	135	0.172356	0.0387954	6
	Flnc_ON	150	0.177229	0.0356346	6
	Flnc_OFF	15	0.0563329	0.0149341	21
	Flnc_OFF	30	0.0718789	0.01897	21
	Flnc_OFF	45	0.101158	0.0271395	21
	Flnc_OFF	60	0.134197	0.0400626	21
	Flnc_OFF	75	0.157994	0.0570524	21
	Flnc_OFF	90	0.1924	0.0748975	21
	Flnc_OFF	105	0.2185	0.0907327	21
	Flnc_OFF	120	0.240626	0.110701	21
	Flnc_OFF	135	0.26994	0.125489	21
	Flnc_OFF	150	0.289771	0.143311	21

## Sheet: Fig.5
Fig. 5d
	Mean spot intensity
	Time (min)	MCP	PCP
	0	29.983	background
	1	34.0126	background
	2	62.5668	background
	3	79.1355	background
	4	81.7163	background
	5	84.0185	28.5373
	6	96.0194	28.5928
	7	100.493	28.1922
	8	71.7204	34.0356
	9	110.463	63.2279
	10	135.817	47.3084
	11	150.679	41.1101
	12	172.743	49.4868
	13	183.283	53.43
	14	174.147	54.7899
	15	159.97	52.6349
	16	175.508	80.01
	17	171.344	83.9407
	18	157.242	99.2807
	19	164.661	99.1263
	20	161.715	159.425
	21	155.908	162.25
	22	162.266	132.891
	23	153.651	114.887
	24	160.736	160.127
	25	144.198	132.138
	26	122.158	140.1
	27	140.313	115.453
	28	114.922	111.854
	29	99.47	80.8053
	30	75.455	107.863
	31	68.5185	83.7219
	32	53.3854	62.6592
	33	59.2107	76.2915
	34	26.6224	48.9142
	35	26.8146	39.8182
	36	none	46.0321
	37	35.3402	39.3327
	38	24.9538	45.815
	39	24.2947	49.7158
Fig. 5e
		Cross correlation in each cell
	Time lag (min)	1	2	3	4	5	6	7	8	9	10	11	12	13	14	15	16	17	18	19	20
	-34	-0.0085689	-0.0502977	0.00271641	-0.00350904	0.0128476	-0.0187593	-0.00693803	-0.0253552	0.000311335	0.0129892	-0.00174152	0.0100261	0.0205153	0.00806149	-0.0229083	0.00035926	-0.0329345	-0.0161749	0.00720812	-0.0254019
	-33	-0.021961	-0.0989967	0.00538453	-0.00669182	0.027854	-0.0304545	-0.00758084	-0.0463854	0.000805607	-0.0180198	-0.00104579	0.0300093	0.0247438	0.00107836	-0.0403526	0.00103108	-0.25781	-0.0260768	0.0129588	0.0647835
	-32	-0.0368728	-0.154536	0.00857298	-0.00996315	0.0445839	-0.0830706	-0.00280419	-0.0638776	0.00197192	-0.017183	-0.0117473	0.059615	0.0474591	0.00414609	-0.0407901	0.00430995	-0.538967	-0.0428989	0.03008	0.0997029
	-31	-0.0541097	-0.209831	0.0108114	-0.0136935	0.0597483	-0.109963	-0.00579828	-0.0790606	0.00296524	0.0106681	-0.0200089	0.0947387	0.0742292	0.0173126	-0.0247361	0.00985891	-0.699832	-0.0566098	0.0416971	-0.000635008
	-30	-0.0759379	-0.274099	0.0106026	-0.0195668	0.0576006	-0.160085	-0.0207608	-0.0997756	0.00455529	0.00907343	-0.0244273	0.160433	0.0953675	0.00688417	0.00440287	0.0194506	-0.711539	-0.068563	0.0462546	-0.100346
	-29	-0.0969258	-0.322466	0.013564	-0.0295905	0.0516515	-0.183169	-0.0229444	-0.116375	0.00539484	-0.00365376	-0.0249803	0.213849	0.110505	0.0186653	0.00844527	0.0323976	-0.559334	-0.0799808	0.0524309	-0.068039
	-28	-0.127652	-0.350656	0.0169074	-0.0391672	0.0423594	-0.231597	-0.0238376	-0.134938	0.00866528	-0.0364179	-0.0239314	0.214764	0.0903485	0.0286504	-0.0178868	0.0428681	-0.322556	-0.0548322	0.0547069	-0.063212
	-27	-0.156722	-0.378589	0.0217488	-0.0480437	0.0121813	-0.244749	-0.0544123	-0.139046	0.0105171	-0.0242015	-0.00807651	0.218334	0.0590427	0.00803418	-0.0869941	0.0501384	-0.434888	-0.0470677	0.0653035	0.0203957
	-26	-0.185721	-0.414524	0.0260493	-0.058094	-0.00807994	-0.281472	-0.0621847	-0.141036	0.0145314	-0.00374267	0.00177252	0.219584	0.0671841	0.00237219	-0.0895593	0.0522655	-0.442331	-0.0120049	0.0723212	0.0285603
	-25	-0.218527	-0.370515	0.0281211	-0.0659693	-0.0275017	-0.282537	-0.090381	-0.148572	0.0163436	0.00665073	0.0270587	0.281323	0.090609	-0.0108534	-0.108107	0.0580053	-0.458857	0.0158519	0.0838852	0.0610443
	-24	-0.24755	-0.342108	0.0353487	-0.0747388	-0.050594	-0.276285	-0.102369	-0.131936	0.0193436	-0.0219029	0.0615457	0.329647	0.126996	0.00936587	-0.109208	0.0753274	-0.701716	0.0430764	0.0956811	0.000597428
	-23	-0.276182	-0.230553	0.0499487	-0.0827137	-0.0847987	-0.212005	-0.128751	-0.117464	0.0253751	-0.0227777	0.0955425	0.357286	0.154594	0.0121884	-0.100281	0.095205	-0.927222	0.0655664	0.12157	-0.0170555
	-22	-0.298871	-0.0944312	0.0640477	-0.0878398	-0.105907	-0.140719	-0.159147	-0.131416	0.0322055	0.0198821	0.14413	0.394528	0.177109	0.0348377	-0.129637	0.130182	-0.897326	0.0951999	0.132288	-0.0119452
	-21	-0.317945	0.0491527	0.0812295	-0.0878396	-0.122351	-0.0289694	-0.154649	-0.126741	0.0391492	0.0589515	0.215232	0.44058	0.178933	0.0414501	0.0986844	0.176659	-0.681524	0.126937	0.154806	-0.0284654
	-20	-0.339751	0.151289	0.0984403	-0.0804534	-0.159186	0.0964227	-0.161627	-0.128156	0.0456692	0.0746832	0.26749	0.480797	0.166803	0.0692213	0.180675	0.218377	-0.621863	0.162915	0.188746	-0.00577316
	-19	-0.358345	0.238181	0.119762	-0.0612544	-0.201268	0.247149	-0.123846	-0.115249	0.0524319	0.137748	0.318137	0.510871	0.197794	0.0884888	0.299111	0.259993	-0.783334	0.189735	0.238081	-0.00530011
	-18	-0.36984	0.34666	0.145967	-0.0431236	-0.238385	0.366719	-0.126377	-0.0921968	0.0687736	0.167296	0.387438	0.535264	0.29778	0.0880145	0.59697	0.300653	-1.01489	0.223818	0.267546	0.0476659
	-17	-0.383309	0.452211	0.174926	-0.0216115	-0.264299	0.44346	-0.0862491	-0.0807098	0.0836776	0.177353	0.453773	0.548826	0.386355	0.104779	0.633195	0.366262	-0.82009	0.25272	0.278216	0.00523319
	-16	-0.38824	0.481062	0.207243	0.00556306	-0.290152	0.512941	-0.0336478	-0.0826553	0.100202	0.211384	0.539015	0.556666	0.435606	0.11672	0.94817	0.431083	-0.761331	0.281192	0.305876	0.0172903
	-15	-0.391722	0.560576	0.239573	0.052384	-0.346311	0.516487	-0.0126797	-0.033754	0.118231	0.240311	0.624753	0.594726	0.46727	0.14104	0.950524	0.475419	-0.703672	0.318658	0.347208	0.221435
	-14	-0.385914	0.641282	0.272311	0.100363	-0.347329	0.533091	0.05953	0.00306309	0.13561	0.273489	0.690551	0.648426	0.554765	0.112595	0.888154	0.531759	-0.523843	0.337472	0.403592	0.174733
	-13	-0.364157	0.719003	0.313634	0.142117	-0.310184	0.458937	0.0927646	0.0477566	0.159098	0.277806	0.764612	0.695428	0.64978	0.102202	1	0.603791	-0.441564	0.368601	0.433074	0.0452006
	-12	-0.334914	0.778005	0.357052	0.18432	-0.299917	0.544099	0.19248	0.0813937	0.182527	0.302269	0.823825	0.762591	0.716688	0.0797699	0.797023	0.668681	-0.369629	0.392347	0.474698	0.0301028
	-11	-0.283252	0.811948	0.40467	0.240689	-0.288434	0.552902	0.223046	0.110302	0.213053	0.337962	0.852251	0.8183	0.736259	0.0874194	0.850647	0.719215	-0.245547	0.43644	0.510652	0.040081
	-10	-0.221059	0.908631	0.452736	0.3046	-0.342337	0.651464	0.314613	0.161639	0.242987	0.357461	0.903495	0.885457	0.730251	0.0741304	0.718234	0.765968	-0.0955821	0.480033	0.57371	0.100421
	-9	-0.152267	0.944438	0.501407	0.367369	-0.365159	0.656175	0.332771	0.25816	0.270183	0.394903	0.946436	0.92225	0.732404	0.0911128	0.511244	0.829895	-0.0564565	0.517716	0.625645	0.0157928
	-8	-0.077267	0.955999	0.561534	0.428825	-0.354769	0.727667	0.426063	0.365537	0.309254	0.422889	0.981602	0.911002	0.74277	0.160326	0.44933	0.879419	0.0850253	0.56166	0.674042	0.00200429
	-7	0.014652	0.958965	0.614414	0.502772	-0.3688	0.732914	0.564688	0.416172	0.344277	0.450213	1	0.936204	0.737599	0.242835	0.210703	0.911995	0.22117	0.604918	0.71755	-0.149412
	-6	0.110541	0.950445	0.666829	0.578575	-0.250982	0.781087	0.544599	0.52422	0.392445	0.524058	0.999711	0.961901	0.730451	0.312311	0.087291	0.933018	0.318457	0.655659	0.758869	-0.0484384
	-5	0.218524	0.999371	0.718393	0.652782	-0.0593008	0.811266	0.674937	0.619936	0.435533	0.570869	0.98068	0.988783	0.725543	0.38523	0.0201803	0.955644	-0.036683	0.699023	0.787938	-0.00546729
	-4	0.333297	0.951798	0.76626	0.723837	0.0153814	0.913869	0.742073	0.721431	0.477378	0.637685	0.992674	1	0.708489	0.500131	0.0224575	0.972136	-0.292124	0.777721	0.791642	0.121738
	-3	0.443427	0.985866	0.821035	0.793497	0.204767	1	0.819457	0.801982	0.531234	0.730585	0.975819	0.976934	0.693401	0.607016	0.00796535	0.980816	-0.370724	0.818942	0.833391	0.135064
	-2	0.545296	1	0.875872	0.862391	0.232996	0.95258	0.855168	0.87333	0.596381	0.833233	0.964477	0.966667	0.742154	0.734288	0.154939	1	-0.173542	0.890526	0.854612	0.0400135
	-1	0.652656	0.988924	0.928028	0.912274	0.25438	0.997383	0.856769	0.914488	0.669903	0.901001	0.980436	0.945357	0.801306	0.85514	0.163629	0.994965	0.129353	0.940772	0.892291	-0.188648
	0	0.740414	0.978859	0.978956	0.950764	0.383256	0.86639	1	1	0.737081	0.98719	0.968208	0.882216	0.830762	1	0.303894	0.978077	0.378308	0.981238	0.931595	-0.106148
	1	0.808551	0.924975	0.984077	0.98188	0.455747	0.816025	0.940453	0.979061	0.785822	1	0.934847	0.817495	0.857502	0.990398	0.421395	0.958075	0.428788	0.990219	0.951451	-0.0794407
	2	0.865338	0.900288	0.99219	0.995297	0.559093	0.673465	0.940297	0.966256	0.839194	0.970633	0.910088	0.799868	0.888348	0.968156	0.437927	0.944572	0.507677	1	0.992013	0.20343
	3	0.917493	0.816052	0.996393	1	0.74951	0.708059	0.909164	0.949571	0.888443	0.94562	0.873015	0.793702	0.932781	0.885704	0.657587	0.920307	0.547819	0.979093	1	0.411794
	4	0.955071	0.742543	1	0.973918	0.927347	0.700475	0.861851	0.945946	0.934946	0.925718	0.849259	0.781465	0.972611	0.790563	0.7166	0.879794	0.619119	0.972338	0.983895	0.456134
	5	0.982914	0.667528	0.997747	0.960309	1	0.747975	0.841137	0.897859	0.966765	0.884806	0.835068	0.732985	0.987396	0.697012	0.749202	0.837158	0.690302	0.96495	0.977122	0.466762
	6	1	0.584573	0.981476	0.925019	0.843897	0.694723	0.799493	0.890631	0.984177	0.806297	0.785295	0.702991	1	0.623179	0.747994	0.80291	0.748757	0.959878	0.980995	0.488185
	7	0.999765	0.528569	0.961744	0.879677	0.888849	0.707905	0.739061	0.83664	1	0.719167	0.723307	0.666418	0.985323	0.561456	0.610334	0.756741	0.832339	0.931583	0.962324	0.529831
	8	0.992263	0.475453	0.945475	0.825123	0.848961	0.749626	0.680343	0.834521	0.998408	0.631563	0.656505	0.638747	0.952445	0.509607	0.54498	0.703801	1	0.897605	0.920691	0.66582
	9	0.975346	0.409686	0.921046	0.773641	0.839173	0.835728	0.636309	0.805472	0.982184	0.552193	0.573785	0.590333	0.909235	0.46013	0.343507	0.646676	0.961593	0.870167	0.903274	0.792767
	10	0.939184	0.370501	0.908241	0.719081	0.719339	0.756839	0.59721	0.806878	0.940381	0.461651	0.507132	0.554034	0.848897	0.384768	0.198954	0.60773	0.892464	0.837937	0.873338	0.852191
	11	0.907839	0.308652	0.872803	0.664332	0.768379	0.564898	0.49225	0.741849	0.879749	0.381961	0.449002	0.533983	0.768658	0.319906	0.0214583	0.560503	0.82942	0.81325	0.835651	0.763493
	12	0.864426	0.28607	0.835116	0.603982	0.766552	0.396837	0.432976	0.723781	0.819116	0.304638	0.385593	0.496089	0.677081	0.264442	-0.0537943	0.512077	0.681801	0.774273	0.833846	0.821691
	13	0.822264	0.237179	0.793567	0.53682	0.688137	0.344246	0.413553	0.663455	0.748787	0.25258	0.330816	0.476039	0.587223	0.218223	-0.1674	0.477198	0.567613	0.741413	0.818998	0.963216
	14	0.777489	0.210724	0.748592	0.484532	0.628944	0.393127	0.348879	0.638071	0.672053	0.214459	0.256665	0.461744	0.498488	0.167512	-0.200946	0.433142	0.430523	0.70575	0.788402	1
	15	0.721341	0.168589	0.701193	0.425928	0.606815	0.371006	0.279029	0.597148	0.589499	0.211722	0.188833	0.418715	0.415492	0.147677	-0.226108	0.386971	0.241054	0.680577	0.767762	0.900998
	16	0.654942	0.138697	0.653263	0.37529	0.491345	0.228123	0.252302	0.551824	0.511711	0.21421	0.139118	0.367734	0.342044	0.132806	-0.225191	0.345065	0.104035	0.647047	0.75399	0.590581
	17	0.588241	0.126728	0.577448	0.324987	0.50316	0.0687777	0.220036	0.500814	0.436381	0.218042	0.106818	0.319105	0.269565	0.133139	-0.187957	0.30541	0.0347703	0.609893	0.73232	0.416197
	18	0.516478	0.102134	0.503554	0.265348	0.455843	-0.0245213	0.148167	0.463956	0.359915	0.212354	0.0952443	0.262314	0.203989	0.123324	-0.165259	0.261704	-0.0130347	0.57834	0.688626	0.281803
	19	0.434771	0.09718	0.430859	0.213176	0.44943	-0.0879966	0.0843959	0.410755	0.280622	0.19838	0.099866	0.215688	0.161846	0.140473	-0.106465	0.223496	-0.0192504	0.539724	0.64179	0.253273
	20	0.35815	0.0780426	0.379276	0.178085	0.37939	-0.0103738	0.0533195	0.356535	0.208802	0.191593	0.096539	0.171497	0.11354	0.148832	-0.0542752	0.186194	-0.0512639	0.502233	0.594959	0.15494
	21	0.288685	0.0656486	0.330169	0.135154	0.389723	0.063257	0.0208136	0.316828	0.149826	0.180589	0.0831329	0.136448	0.078415	0.163567	-0.0268866	0.155283	-0.0744398	0.462341	0.54039	0.0929852
	22	0.223433	0.0538499	0.282198	0.104958	0.348195	0.101339	-0.0118692	0.261876	0.105543	0.159213	0.0659192	0.113107	0.0552656	0.157896	-0.0048878	0.137269	-0.0892005	0.43355	0.463695	-0.0406157
	23	0.168764	0.044003	0.233617	0.0726447	0.326651	0.0202173	-0.0418523	0.239744	0.0692472	0.147027	0.0427214	0.085943	0.0356945	0.145738	-0.0110435	0.114581	-0.0766428	0.394216	0.392253	-0.132097
	24	0.127274	0.0307741	0.188222	0.0484417	0.286497	-0.0597579	-0.0495302	0.185345	0.0403205	0.119974	0.0302235	0.0600701	0.0238359	0.135261	0.0148315	0.0902732	-0.0609501	0.355843	0.332646	-0.19904
	25	0.0847469	0.0215337	0.128401	0.0310069	0.236877	-0.0733519	-0.0378427	0.160171	0.0180187	0.0992412	0.0264279	0.0410068	0.0125334	0.113352	0.00783097	0.0681095	-0.00725976	0.304499	0.262619	-0.0798957
	26	0.0454949	0.0132717	0.0835633	0.0195259	0.198958	-0.0390578	-0.0248552	0.118696	-4.48315e-05	0.0806833	0.0218156	0.0246592	0.00886242	0.111077	0.0140247	0.0415676	0.0354253	0.250476	0.185797	-0.0833223
	27	0.0147955	0.00672106	0.049163	0.0100208	0.169619	0.0111608	-0.0166734	0.104861	-0.0105567	0.0608141	0.0165667	0.0132749	0.00328359	0.0850926	-0.00370836	0.0237414	0.0587119	0.199564	0.13198	-0.00162926
	28	-0.00690797	0.00308628	0.0213493	0.00460322	0.129222	-0.00992328	-0.0103345	0.0622009	-0.017295	0.0446759	0.00523605	0.00508397	0.00221435	0.0749392	0.0027031	0.013747	0.06095	0.157201	0.0861331	-0.0571762
	29	-0.0229803	-0.000594712	0.0056763	0.000682428	0.106942	-0.0266845	-0.00409692	0.0434158	-0.0188483	0.0260657	-0.0102811	0.00262525	-0.000161576	0.0385433	-0.000999683	0.00701467	0.0343856	0.120145	0.025641	-0.0541549
	30	-0.027005	-0.000798743	-0.000668198	-0.00132203	0.0781628	-0.0813055	-0.00248364	0.0215564	-0.0170529	0.0109914	-0.0178601	-0.00202161	-0.000573539	0.0235183	0.00373526	-0.000366754	0.00283896	0.0876292	-0.00552177	-0.0770891
	31	-0.0268309	-0.00120986	-0.00211992	-0.00049988	0.0569123	-0.0748727	-0.00349034	0.0295308	-0.0126284	-0.00284064	-0.0210168	-0.00105192	0.00119979	0.0164825	0.000400036	-0.000284905	-0.0075879	0.0585564	-0.00558341	-0.0997765
	32	-0.0213111	-0.000742762	-0.000933705	-0.000285138	0.0311539	-0.0719934	-0.00385884	0.0188895	-0.008164	-0.00811375	-0.0155587	-0.000929574	-0.000878219	0.0134494	0.000263466	-9.20707e-05	-0.0107412	0.0410958	-0.00387692	-0.0886864
	33	-0.0135169	-0.000661305	-0.000265309	-0.000197351	0.0185216	-0.0196835	-0.00240067	0.0095686	-0.00430062	-0.0128219	-0.00789984	-0.00023384	-0.000425486	0.0093036	0.000318013	-0.000194919	-0.00457238	0.0249727	-0.00205766	-0.0393759
	34	-0.00524712	-0.000226249	0.00042918	-0.000179458	0.00572932	-0.0149246	-0.000773929	-0.00501451	-0.00122334	-0.00537919	-0.00389651	-0.000546665	0.000139063	0.00908054	-0.000897178	-0.000412783	-0.000326114	0.00889716	-0.00116165	-0.0436731

## Sheet: Fig.6, 7, Supple_Fig. 8d
Fig.6, 7, and Supple_Fig. 8d
	Data of RF cluster/foci analyses
	2D distance between mTetR and clusters/foci	Relative MCP intensity	state	replicate	threshold_dist	RF or Mintbody
	72.316	7.86228	ON	rep1	<350 nm	RPB1
	262.627	5.96109	ON	rep2	<350 nm	RPB1
	53.8258	5.17204	ON	rep2	<350 nm	RPB1
	65.4876	7.82939	ON	rep2	<350 nm	RPB1
	99.3695	8.66265	ON	rep2	<350 nm	RPB1
	110.491	5.85441	ON	rep2	<350 nm	RPB1
	178.179	1.85422	OFF	rep2	<350 nm	RPB1
	16.3523	6.93017	ON	rep2	<350 nm	RPB1
	152.899	5.80135	ON	rep2	<350 nm	RPB1
	190.345	7.29956	ON	rep2	<350 nm	RPB1
	320.005	5.17423	ON	rep2	<350 nm	RPB1
	219.89	3.28283	OFF	rep2	<350 nm	RPB1
	266.811	7.95855	ON	rep2	<350 nm	RPB1
	14.6213	3.76192	ON	rep2	<350 nm	RPB1
	209.062	5.99183	ON	rep2	<350 nm	RPB1
	134.107	5.88905	ON	rep2	<350 nm	RPB1
	140.883	4.92949	OFF	rep2	<350 nm	RPB1
	117.219	3.54517	ON	rep2	<350 nm	RPB1
	284.745	8.51573	ON	rep2	<350 nm	RPB1
	254.558	1.23592	OFF	rep2	<350 nm	RPB1
	93.7995	1.79287	OFF	rep2	<350 nm	RPB1
	118.606	7.6848	ON	rep2	<350 nm	RPB1
	347.091	2.94691	ON	rep2	<350 nm	RPB1
	328.067	2.48379	ON	rep2	<350 nm	RPB1
	195.847	7.22181	ON	rep2	<350 nm	RPB1
	260.404	1.50231	OFF	rep2	<350 nm	RPB1
	175.192	5.96276	ON	rep2	<350 nm	RPB1
	152.086	7.60576	ON	rep1	<350 nm	RPB1
	262.705	7.47695	ON	rep1	<350 nm	RPB1
	203.108	7.60931	ON	rep1	<350 nm	RPB1
	86.378	5.76935	ON	rep1	<350 nm	RPB1
	92.2798	8.22917	ON	rep1	<350 nm	RPB1
	145.498	2.71838	ON	rep2	<350 nm	RPB1
	266.152	4.19664	ON	rep2	<350 nm	RPB1
	125.848	1.22622	OFF	rep2	<350 nm	RPB1
	104.065	4.46669	ON	rep2	<350 nm	RPB1
	137.74	5.78491	ON	rep2	<350 nm	RPB1
	174.198	1.66827	OFF	rep2	<350 nm	RPB1
	222.635	2.04728	ON	rep2	<350 nm	RPB1
	246.772	5.1865	OFF	rep2	<350 nm	RPB1
	137.772	7.35503	ON	rep2	<350 nm	RPB1
	325.489	1.33633	OFF	rep2	<350 nm	RPB1
	288.916	6.73876	ON	rep2	<350 nm	RPB1
	92.2624	4.51609	ON	rep2	<350 nm	RPB1
	112.141	7.76685	ON	rep2	<350 nm	RPB1
	345.794	5.80434	ON	rep2	<350 nm	RPB1
	240.442	7.84096	ON	rep2	<350 nm	RPB1
	125.697	9.06503	ON	rep2	<350 nm	RPB1
	112.418	9.23321	ON	rep2	<350 nm	RPB1
	101.841	6.69073	ON	rep2	<350 nm	RPB1
	123.146	7.43087	ON	rep1	<350 nm	RPB1
	341.488	3.96578	ON	rep2	<350 nm	RPB1
	147.151	3.24641	ON	rep2	<350 nm	RPB1
	215.113	6.32717	ON	rep2	<350 nm	RPB1
	49.9586	6.61169	ON	rep2	<350 nm	RPB1
	271.472	7.47151	ON	rep2	<350 nm	RPB1
	264.611	6.31708	ON	rep2	<350 nm	RPB1
	279.032	1.45011	OFF	rep2	<350 nm	RPB1
	296.956	5.33955	ON	rep2	<350 nm	RPB1
	34.8443	8.41198	ON	rep2	<350 nm	RPB1
	85.3894	1.98096	OFF	rep2	<350 nm	RPB1
	38.0274	8.33094	ON	rep2	<350 nm	RPB1
	163.73	6.3371	ON	rep2	<350 nm	RPB1
	228.399	7.07777	ON	rep2	<350 nm	RPB1
	145.293	8.12139	ON	rep2	<350 nm	RPB1
	85.1596	3.03168	OFF	rep2	<350 nm	RPB1
	85.1596	3.09953	OFF	rep2	<350 nm	RPB1
	303.707	6.76644	ON	rep2	<350 nm	RPB1
	40.9622	8.4127	ON	rep2	<350 nm	RPB1
	40.9622	8.43535	ON	rep2	<350 nm	RPB1
	64.2041	7.63289	ON	rep2	<350 nm	RPB1
	301.524	4.26345	ON	rep2	<350 nm	RPB1
	301.524	4.4481	ON	rep2	<350 nm	RPB1
	106.78	3.65588	ON	rep2	<350 nm	RPB1
	237.235	7.41911	ON	rep2	<350 nm	RPB1
	138.442	8.22964	ON	rep2	<350 nm	RPB1
	199.315	3.28359	ON	rep2	<350 nm	RPB1
	281.054	5.45546	ON	rep2	<350 nm	RPB1
	36.7178	1.34172	OFF	rep2	<350 nm	RPB1
	261.378	8.52894	ON	rep2	<350 nm	RPB1
	222.032	1.0623	OFF	rep2	<350 nm	RPB1
	268.93	1.73369	OFF	rep2	<350 nm	RPB1
	236.083	1.1205	OFF	rep2	<350 nm	RPB1
	324.48	3.76091	ON	rep2	<350 nm	RPB1
	255.584	1.72379	OFF	rep2	<350 nm	RPB1
	151.72	6.73362	ON	rep2	<350 nm	RPB1
	272.405	8.01346	ON	rep2	<350 nm	RPB1
	297.445	6.43203	ON	rep2	<350 nm	RPB1
	307.456	1.21836	OFF	rep2	<350 nm	RPB1
	103.402	7.41905	ON	rep2	<350 nm	RPB1
	148.161	7.59063	ON	rep2	<350 nm	RPB1
	282.396	7.73156	ON	rep2	<350 nm	RPB1
	335.367	9.22074	ON	rep2	<350 nm	RPB1
	226.75	3.4501	ON	rep2	<350 nm	RPB1
	186.204	4.71971	ON	rep2	<350 nm	RPB1
	191.581	3.55109	OFF	rep2	<350 nm	RPB1
	124.238	6.55477	ON	rep2	<350 nm	RPB1
	337.356	3.14874	ON	rep2	<350 nm	RPB1
	203.2	7.08244	ON	rep2	<350 nm	RPB1
	15.7007	7.57575	ON	rep2	<350 nm	RPB1
	218.321	6.40368	ON	rep2	<350 nm	RPB1
	137.029	7.44718	ON	rep2	<350 nm	RPB1
	278.773	1.15428	OFF	rep1	<350 nm	RPB1
	165.906	9.22581	ON	rep2	<350 nm	RPB1
	284.277	5.09177	ON	rep1	<350 nm	RPB1
	118.617	1.31661	OFF	rep1	<350 nm	RPB1
	139.076	0.974767	OFF	rep1	<350 nm	RPB1
	224.112	1.6169	OFF	rep1	<350 nm	RPB1
	301.934	1.20628	OFF	rep1	<350 nm	RPB1
	161.515	6.58188	ON	rep1	<350 nm	RPB1
	162.678	9.3178	ON	rep1	<350 nm	RPB1
	232.053	1.91039	OFF	rep1	<350 nm	RPB1
	209.557	1.98631	OFF	rep1	<350 nm	RPB1
	333.924	3.43375	OFF	rep1	<350 nm	RPB1
	285.455	4.64883	ON	rep1	<350 nm	RPB1
	309.287	7.97013	ON	rep1	<350 nm	RPB1
	297.096	7.38005	ON	rep1	<350 nm	RPB1
	28.9905	5.73772	ON	rep1	<350 nm	RPB1
	54.3386	5.85576	ON	rep1	<350 nm	RPB1
	120.002	2.38933	ON	rep1	<350 nm	RPB1
	194.877	8.05214	ON	rep1	<350 nm	RPB1
	221.77	4.74374	ON	rep1	<350 nm	RPB1
	138.974	5.47661	ON	rep1	<350 nm	RPB1
	86.5236	1.57352	OFF	rep1	<350 nm	RPB1
	181.722	1.65977	OFF	rep1	<350 nm	RPB1
	123.408	7.26312	ON	rep1	<350 nm	RPB1
	42.01	4.2223	ON	rep1	<350 nm	RPB1
	201.488	1.81009	OFF	rep1	<350 nm	RPB1
	151.34	7.94945	ON	rep1	<350 nm	RPB1
	99.2735	7.77782	ON	rep1	<350 nm	RPB1
	20.4035	5.3264	ON	rep1	<350 nm	RPB1
	158.079	7.11665	ON	rep1	<350 nm	RPB1
	152.542	8.52967	ON	rep1	<350 nm	RPB1
	193.896	3.36688	ON	rep1	<350 nm	RPB1
	257.825	1.7818	OFF	rep1	<350 nm	RPB1
	162.897	7.00324	ON	rep1	<350 nm	RPB1
	278.741	4.99777	ON	rep1	<350 nm	RPB1
	325.396	0.83541	OFF	rep1	<350 nm	RPB1
	225.968	4.66595	ON	rep1	<350 nm	RPB1
	94.4391	4.95102	ON	rep1	<350 nm	RPB1
	257.456	5.72409	ON	rep1	<350 nm	RPB1
	178.844	8.84844	ON	rep1	<350 nm	RPB1
	241.891	6.27334	ON	rep1	<350 nm	RPB1
	177.628	1.62701	OFF	rep1	<350 nm	RPB1
	172.525	7.09471	ON	rep1	<350 nm	RPB1
	262.674	8.45858	ON	rep1	<350 nm	RPB1
	37.8489	6.68415	ON	rep1	<350 nm	RPB1
	309.066	6.329	ON	rep1	<350 nm	RPB1
	287.197	1.61144	OFF	rep1	<350 nm	RPB1
	106.532	1.68306	OFF	rep1	<350 nm	RPB1
	174.644	8.20511	ON	rep1	<350 nm	RPB1
	209.738	1.40646	OFF	rep1	<350 nm	RPB1
	83.6479	6.3792	ON	rep1	<350 nm	RPB1
	10.4878	4.20081	ON	rep1	<350 nm	RPB1
	596.258	4.16828	ON	rep1	>350 nm	RPB1
	827.824	2.33911	OFF	rep2	>350 nm	RPB1
	742.711	1.60996	OFF	rep2	>350 nm	RPB1
	585.528	1.4429	OFF	rep2	>350 nm	RPB1
	389.86	3.51271	ON	rep2	>350 nm	RPB1
	468.57	1.09706	OFF	rep2	>350 nm	RPB1
	964.502	1.63856	OFF	rep1	>350 nm	RPB1
	792.727	0.863902	OFF	rep1	>350 nm	RPB1
	439.369	1.8968	OFF	rep2	>350 nm	RPB1
	485.504	1.26085	OFF	rep1	>350 nm	RPB1
	555.097	1.03794	OFF	rep2	>350 nm	RPB1
	376.804	1.39464	OFF	rep1	>350 nm	RPB1
	362.128	1.8959	OFF	rep2	>350 nm	RPB1
	539.835	1.47825	OFF	rep2	>350 nm	RPB1
	716.804	6.07407	ON	rep2	>350 nm	RPB1
	738.412	1.76903	OFF	rep2	>350 nm	RPB1
	444.416	7.05029	OFF	rep2	>350 nm	RPB1
	504.579	4.36856	ON	rep2	>350 nm	RPB1
	357.245	1.51132	OFF	rep1	>350 nm	RPB1
	886.09	1.49978	OFF	rep1	>350 nm	RPB1
	703.473	6.94665	ON	rep2	>350 nm	RPB1
	466.354	1.44291	OFF	rep1	>350 nm	RPB1
	399.599	1.17407	OFF	rep1	>350 nm	RPB1
	433.298	2.82582	ON	rep2	>350 nm	RPB1
	476.598	2.40157	OFF	rep2	>350 nm	RPB1
	404.08	1.41346	OFF	rep2	>350 nm	RPB1
	491.401	2.24729	ON	rep1	>350 nm	RPB1
	706.209	2.379	OFF	rep1	>350 nm	RPB1
	542.067	5.70291	ON	rep2	>350 nm	RPB1
	489.908	2.97341	ON	rep2	>350 nm	RPB1
	625.456	5.18561	ON	rep2	>350 nm	RPB1
	429.843	7.41312	ON	rep1	>350 nm	RPB1
	549.612	1.42553	OFF	rep2	>350 nm	RPB1
	843.152	7.66973	ON	rep2	>350 nm	RPB1
	565.665	3.59647	ON	rep2	>350 nm	RPB1
	794.121	7.95536	ON	rep2	>350 nm	RPB1
	546.774	1.29722	OFF	rep2	>350 nm	RPB1
	667.122	4.19142	ON	rep1	>350 nm	RPB1
	534.384	1.33704	OFF	rep1	>350 nm	RPB1
	408.27	3.55321	ON	rep1	>350 nm	RPB1
	404.299	5.64544	ON	rep2	>350 nm	RPB1
	359.846	8.08434	ON	rep2	>350 nm	RPB1
	446.278	3.76892	ON	rep2	>350 nm	RPB1
	512.625	7.9861	ON	rep2	>350 nm	RPB1
	741.617	7.70468	ON	rep2	>350 nm	RPB1
	596.288	2.17761	ON	rep1	>350 nm	RPB1
	493.606	4.93559	ON	rep2	>350 nm	RPB1
	862.475	5.39	OFF	rep2	>350 nm	RPB1
	456.013	1.04766	OFF	rep2	>350 nm	RPB1
	567.528	6.32184	ON	rep2	>350 nm	RPB1
	519.157	7.22429	ON	rep1	>350 nm	RPB1
	484.884	1.18072	OFF	rep2	>350 nm	RPB1
	356.673	2.77475	ON	rep2	>350 nm	RPB1
	604.672	1.79554	OFF	rep1	>350 nm	RPB1
	382.354	1.78035	OFF	rep2	>350 nm	RPB1
	763.609	1.18399	OFF	rep1	>350 nm	RPB1
	656.779	3.47549	ON	rep2	>350 nm	RPB1
	624.562	1.38138	OFF	rep1	>350 nm	RPB1
	420.272	4.20684	ON	rep1	>350 nm	RPB1
	539.455	2.94726	ON	rep1	>350 nm	RPB1
	522.233	7.40101	ON	rep2	>350 nm	RPB1
	528.244	1.31803	OFF	rep2	>350 nm	RPB1
	609.737	2.02905	OFF	rep2	>350 nm	RPB1
	725.834	1.50392	OFF	rep2	>350 nm	RPB1
	875.813	3.12383	ON	rep2	>350 nm	RPB1
	355.735	4.25612	ON	rep2	>350 nm	RPB1
	501.287	8.15045	ON	rep1	>350 nm	RPB1
	415.921	1.3705	OFF	rep2	>350 nm	RPB1
	965.993	5.4791	ON	rep2	>350 nm	RPB1
	405.558	7.20519	ON	rep2	>350 nm	RPB1
	376.013	1.33314	OFF	rep2	>350 nm	RPB1
	597.929	2.46262	ON	rep2	>350 nm	RPB1
	597.628	2.74008	ON	rep2	>350 nm	RPB1
	429.759	5.92267	ON	rep2	>350 nm	RPB1
	642.227	2.94458	OFF	rep2	>350 nm	RPB1
	688.673	7.9217	ON	rep2	>350 nm	RPB1
	397.465	1.65206	OFF	rep2	>350 nm	RPB1
	608.308	7.02978	ON	rep2	>350 nm	RPB1
	505.051	1.52362	OFF	rep2	>350 nm	RPB1
	500.036	4.77771	ON	rep1	>350 nm	RPB1
	578.664	5.91507	ON	rep1	>350 nm	RPB1
	493.807	1.34013	OFF	rep2	>350 nm	RPB1
	816.143	1.31455	OFF	rep2	>350 nm	RPB1
	408.335	1.3279	OFF	rep2	>350 nm	RPB1
	461.139	1.48835	OFF	rep1	>350 nm	RPB1
	789.507	1.53309	OFF	rep2	>350 nm	RPB1
	465.169	7.0809	ON	rep2	>350 nm	RPB1
	465.591	9.03368	ON	rep1	>350 nm	RPB1
	426.284	8.77607	ON	rep1	>350 nm	RPB1
	589.569	1.40445	OFF	rep2	>350 nm	RPB1
	427.771	5.13488	ON	rep2	>350 nm	RPB1
	660.959	3.90015	ON	rep1	>350 nm	RPB1
	581.774	2.20596	OFF	rep1	>350 nm	RPB1
	436.525	5.48168	ON	rep1	>350 nm	RPB1
	357.308	3.47807	ON	rep1	>350 nm	RPB1
	940.808	6.04649	ON	rep1	>350 nm	RPB1
	559.232	7.21184	ON	rep1	>350 nm	RPB1
	387.394	1.884	OFF	rep1	>350 nm	RPB1
	500.546	1.35402	OFF	rep1	>350 nm	RPB1
	570.931	6.97876	ON	rep1	>350 nm	RPB1
	596.206	1.47535	OFF	rep1	>350 nm	RPB1
	720.693	1.00744	OFF	rep1	>350 nm	RPB1
	582.338	1.41842	OFF	rep2	>350 nm	RPB1
	594.747	3.41636	ON	rep2	>350 nm	RPB1
	488.804	1.5666	OFF	rep2	>350 nm	RPB1
	661.189	6.25705	ON	rep1	>350 nm	RPB1
	460.151	8.02407	ON	rep1	>350 nm	RPB1
	505.752	8.71596	ON	rep2	>350 nm	RPB1
	514.145	7.94092	ON	rep1	>350 nm	RPB1
	405.082	4.66876	ON	rep1	>350 nm	RPB1
	740.367	3.64951	ON	rep2	>350 nm	RPB1
	364.42	6.3157	ON	rep2	>350 nm	RPB1
	491.384	8.61248	ON	rep1	>350 nm	RPB1
	379.37	8.86071	ON	rep2	>350 nm	RPB1
	705.659	5.99311	ON	rep2	>350 nm	RPB1
	474.688	1.26514	OFF	rep2	>350 nm	RPB1
	697.279	2.78537	OFF	rep2	>350 nm	RPB1
	664.67	4.38462	ON	rep2	>350 nm	RPB1
	538.159	1.76013	OFF	rep1	>350 nm	RPB1
	616.864	9.09234	ON	rep2	>350 nm	RPB1
	720.549	9.28228	ON	rep2	>350 nm	RPB1
	524.209	1.30681	OFF	rep2	>350 nm	RPB1
	580.697	1.62471	OFF	rep2	>350 nm	RPB1
	583.317	1.57703	OFF	rep2	>350 nm	RPB1
	511.136	1.24221	OFF	rep2	>350 nm	RPB1
	506.385	9.25704	ON	rep2	>350 nm	RPB1
	477.003	5.13145	ON	rep2	>350 nm	RPB1
	511.872	8.96501	ON	rep1	>350 nm	RPB1
	767.105	5.24386	ON	rep1	>350 nm	RPB1
	483.295	4.40815	ON	rep2	>350 nm	RPB1
	700.032	1.73116	OFF	rep2	>350 nm	RPB1
	587.619	1.07214	OFF	rep2	>350 nm	RPB1
	389.654	1.22195	OFF	rep1	>350 nm	RPB1
	422.644	6.98779	ON	rep1	>350 nm	RPB1
	823.876	5.8311	ON	rep1	>350 nm	RPB1
	365.949	1.46324	OFF	rep2	>350 nm	RPB1
	560.774	6.69098	ON	rep2	>350 nm	RPB1
	722.025	7.3943	ON	rep2	>350 nm	RPB1
	446.957	1.67454	OFF	rep1	>350 nm	RPB1
	411.59	6.25998	ON	rep2	>350 nm	RPB1
	488.798	1.09446	OFF	rep1	>350 nm	RPB1
	375.567	5.61292	ON	rep2	>350 nm	RPB1
	512.146	1.55556	OFF	rep1	>350 nm	RPB1
	528.065	4.55951	ON	rep2	>350 nm	RPB1
	482.55	7.06992	ON	rep2	>350 nm	RPB1
	658.109	2.39879	OFF	rep2	>350 nm	RPB1
	454.437	1.29376	OFF	rep2	>350 nm	RPB1
	542.278	1.63777	OFF	rep2	>350 nm	RPB1
	502.345	8.10478	ON	rep1	>350 nm	RPB1
	485.706	1.16079	OFF	rep2	>350 nm	RPB1
	396.335	1.23311	OFF	rep2	>350 nm	RPB1
	916.173	1.42244	OFF	rep1	>350 nm	RPB1
	644.618	1.13106	OFF	rep1	>350 nm	RPB1
	792.765	1.67981	OFF	rep2	>350 nm	RPB1
	551.73	1.76189	OFF	rep2	>350 nm	RPB1
	619.282	6.42244	ON	rep2	>350 nm	RPB1
	468.521	1.31785	OFF	rep1	>350 nm	RPB1
	381.327	1.47121	OFF	rep1	>350 nm	RPB1
	574.227	6.11007	ON	rep2	>350 nm	RPB1
	364.058	8.80581	ON	rep2	>350 nm	RPB1
	253.745	6.74164	ON	rep2	<350 nm	BRD4
	237.698	5.79781	ON	rep2	<350 nm	BRD4
	195.35	8.64387	ON	rep2	<350 nm	BRD4
	244.173	5.4985	ON	rep2	<350 nm	BRD4
	118.875	1.21255	OFF	rep2	<350 nm	BRD4
	230.853	6.04607	OFF	rep2	<350 nm	BRD4
	107.475	6.94464	ON	rep2	<350 nm	BRD4
	133.223	8.37545	ON	rep2	<350 nm	BRD4
	180.832	7.81232	ON	rep2	<350 nm	BRD4
	114.071	5.34032	ON	rep2	<350 nm	BRD4
	9.11278	6.14143	ON	rep2	<350 nm	BRD4
	141.869	7.69419	ON	rep2	<350 nm	BRD4
	57.2986	4.13167	ON	rep2	<350 nm	BRD4
	158.297	3.83613	ON	rep2	<350 nm	BRD4
	285.718	2.85911	ON	rep2	<350 nm	BRD4
	338.824	6.25012	ON	rep2	<350 nm	BRD4
	344.482	8.57204	ON	rep2	<350 nm	BRD4
	294.394	6.44642	ON	rep2	<350 nm	BRD4
	116.909	3.82649	ON	rep2	<350 nm	BRD4
	28.1474	2.59432	ON	rep2	<350 nm	BRD4
	80.9995	4.6839	ON	rep2	<350 nm	BRD4
	115.492	8.7009	ON	rep2	<350 nm	BRD4
	85.0994	6.80817	ON	rep2	<350 nm	BRD4
	11.4091	8.88003	ON	rep2	<350 nm	BRD4
	341.174	6.26834	ON	rep2	<350 nm	BRD4
	290.369	5.19808	ON	rep2	<350 nm	BRD4
	119.605	5.74236	ON	rep2	<350 nm	BRD4
	194.881	4.93626	ON	rep2	<350 nm	BRD4
	95.3655	8.36119	ON	rep2	<350 nm	BRD4
	42.6881	2.17827	OFF	rep2	<350 nm	BRD4
	118.855	5.26242	ON	rep2	<350 nm	BRD4
	213.868	6.33754	ON	rep2	<350 nm	BRD4
	165.803	1.64568	OFF	rep2	<350 nm	BRD4
	263.754	2.01134	OFF	rep2	<350 nm	BRD4
	140.493	4.1225	ON	rep2	<350 nm	BRD4
	24.2146	7.89969	ON	rep2	<350 nm	BRD4
	204.126	8.88951	ON	rep2	<350 nm	BRD4
	131.476	3.73924	ON	rep2	<350 nm	BRD4
	14.4794	6.2123	ON	rep2	<350 nm	BRD4
	233.106	7.45344	ON	rep2	<350 nm	BRD4
	117.776	4.54277	ON	rep2	<350 nm	BRD4
	255.675	2.75256	ON	rep2	<350 nm	BRD4
	68.4309	1.86418	OFF	rep2	<350 nm	BRD4
	311.047	6.39057	ON	rep2	<350 nm	BRD4
	166.089	2.42856	OFF	rep2	<350 nm	BRD4
	136.797	7.81439	ON	rep2	<350 nm	BRD4
	100.156	8.95899	ON	rep2	<350 nm	BRD4
	117.333	7.8515	ON	rep2	<350 nm	BRD4
	9.76775	1.75953	OFF	rep2	<350 nm	BRD4
	73.3784	1.62414	OFF	rep2	<350 nm	BRD4
	128.335	5.93879	ON	rep2	<350 nm	BRD4
	22.6036	5.52706	ON	rep2	<350 nm	BRD4
	111.271	4.65333	ON	rep2	<350 nm	BRD4
	323.657	1.36886	OFF	rep2	<350 nm	BRD4
	201.063	4.75586	ON	rep2	<350 nm	BRD4
	74.57	7.43277	ON	rep2	<350 nm	BRD4
	173.564	8.00002	ON	rep2	<350 nm	BRD4
	164.565	5.0336	ON	rep2	<350 nm	BRD4
	114.942	7.24731	ON	rep2	<350 nm	BRD4
	75.8556	8.09756	ON	rep2	<350 nm	BRD4
	129.021	6.74198	ON	rep2	<350 nm	BRD4
	146.816	5.42357	ON	rep2	<350 nm	BRD4
	132.291	1.07514	OFF	rep2	<350 nm	BRD4
	131.328	1.8688	OFF	rep2	<350 nm	BRD4
	136.501	1.76086	OFF	rep2	<350 nm	BRD4
	151.26	1.34305	OFF	rep2	<350 nm	BRD4
	257.299	1.27594	OFF	rep2	<350 nm	BRD4
	66.5074	5.30499	ON	rep2	<350 nm	BRD4
	152.758	6.40994	ON	rep2	<350 nm	BRD4
	144.074	4.76905	ON	rep2	<350 nm	BRD4
	154.789	6.71052	ON	rep2	<350 nm	BRD4
	244.623	7.34736	ON	rep2	<350 nm	BRD4
	132.13	4.70167	ON	rep1	<350 nm	BRD4
	162.593	3.97319	ON	rep1	<350 nm	BRD4
	80.3015	6.22588	ON	rep1	<350 nm	BRD4
	43.2164	7.27743	ON	rep1	<350 nm	BRD4
	24.1989	3.93948	ON	rep1	<350 nm	BRD4
	285.602	8.44184	ON	rep1	<350 nm	BRD4
	127.621	1.96671	OFF	rep1	<350 nm	BRD4
	235.006	3.73874	ON	rep1	<350 nm	BRD4
	183.152	3.6859	ON	rep1	<350 nm	BRD4
	91.6613	5.58354	ON	rep1	<350 nm	BRD4
	46.683	7.68018	ON	rep1	<350 nm	BRD4
	230.514	8.22702	ON	rep1	<350 nm	BRD4
	303.708	6.43079	ON	rep1	<350 nm	BRD4
	27.9084	1.20657	OFF	rep1	<350 nm	BRD4
	253.453	6.42899	ON	rep1	<350 nm	BRD4
	139.897	5.6927	ON	rep1	<350 nm	BRD4
	44.0426	6.73108	ON	rep1	<350 nm	BRD4
	323.588	5.84433	ON	rep1	<350 nm	BRD4
	220.803	8.58531	ON	rep1	<350 nm	BRD4
	135.878	7.69327	ON	rep1	<350 nm	BRD4
	140.599	8.60522	ON	rep1	<350 nm	BRD4
	87.5108	7.24148	ON	rep1	<350 nm	BRD4
	265	8.23652	ON	rep1	<350 nm	BRD4
	275.14	5.66812	ON	rep1	<350 nm	BRD4
	289.475	7.95318	ON	rep1	<350 nm	BRD4
	185.456	6.93897	ON	rep1	<350 nm	BRD4
	177.324	5.31944	ON	rep2	<350 nm	BRD4
	256.521	8.31052	ON	rep1	<350 nm	BRD4
	182.067	3.5418	ON	rep1	<350 nm	BRD4
	186.73	2.93906	ON	rep1	<350 nm	BRD4
	36.5502	6.80932	ON	rep2	<350 nm	BRD4
	498.498	3.13014	ON	rep2	>350 nm	BRD4
	361.599	5.4507	ON	rep2	>350 nm	BRD4
	791.145	1.82739	OFF	rep1	>350 nm	BRD4
	507.646	4.25085	ON	rep1	>350 nm	BRD4
	363.394	1.42131	OFF	rep2	>350 nm	BRD4
	524.007	8.68108	ON	rep2	>350 nm	BRD4
	605.395	5.52735	ON	rep1	>350 nm	BRD4
	533.31	1.58742	OFF	rep1	>350 nm	BRD4
	634.077	1.5529	OFF	rep2	>350 nm	BRD4
	481.335	6.61125	ON	rep2	>350 nm	BRD4
	726.103	1.89046	OFF	rep2	>350 nm	BRD4
	436.944	1.56989	OFF	rep1	>350 nm	BRD4
	389.606	3.35029	OFF	rep2	>350 nm	BRD4
	734.188	1.26302	OFF	rep1	>350 nm	BRD4
	791.292	7.03935	ON	rep1	>350 nm	BRD4
	570.816	1.36422	OFF	rep1	>350 nm	BRD4
	467.665	4.60285	ON	rep1	>350 nm	BRD4
	401.877	6.17826	ON	rep2	>350 nm	BRD4
	527.416	1.76034	OFF	rep1	>350 nm	BRD4
	378.122	1.44174	OFF	rep2	>350 nm	BRD4
	666.255	1.03789	OFF	rep2	>350 nm	BRD4
	601.398	1.50903	OFF	rep2	>350 nm	BRD4
	601.803	1.42228	OFF	rep2	>350 nm	BRD4
	549.519	2.94925	OFF	rep2	>350 nm	BRD4
	621.313	6.96163	ON	rep1	>350 nm	BRD4
	404.067	8.03739	ON	rep2	>350 nm	BRD4
	614.492	1.17295	OFF	rep1	>350 nm	BRD4
	429.976	3.68812	ON	rep2	>350 nm	BRD4
	709.752	1.76178	OFF	rep2	>350 nm	BRD4
	431.047	8.76005	ON	rep2	>350 nm	BRD4
	512.887	1.1718	OFF	rep2	>350 nm	BRD4
	797.622	5.16878	ON	rep2	>350 nm	BRD4
	708.03	1.58312	OFF	rep2	>350 nm	BRD4
	452.151	1.1593	OFF	rep2	>350 nm	BRD4
	553.435	5.7694	ON	rep2	>350 nm	BRD4
	469.086	1.65071	OFF	rep1	>350 nm	BRD4
	834.675	1.38209	OFF	rep2	>350 nm	BRD4
	823.959	2.9615	ON	rep2	>350 nm	BRD4
	659.746	7.70068	ON	rep1	>350 nm	BRD4
	391.705	1.37121	OFF	rep1	>350 nm	BRD4
	426.507	8.10168	ON	rep2	>350 nm	BRD4
	775.311	1.21707	OFF	rep1	>350 nm	BRD4
	380.69	1.14298	OFF	rep1	>350 nm	BRD4
	1026.47	1.55991	OFF	rep2	>350 nm	BRD4
	915.894	1.53536	OFF	rep2	>350 nm	BRD4
	701.522	1.57613	OFF	rep2	>350 nm	BRD4
	640.72	2.88043	ON	rep1	>350 nm	BRD4
	463.366	1.22465	OFF	rep1	>350 nm	BRD4
	662.156	0.852193	OFF	rep1	>350 nm	BRD4
	387.554	1.48784	OFF	rep2	>350 nm	BRD4
	378.738	0.858601	OFF	rep1	>350 nm	BRD4
	450.365	1.45841	OFF	rep1	>350 nm	BRD4
	438.173	1.09609	OFF	rep1	>350 nm	BRD4
	507.186	5.66053	ON	rep1	>350 nm	BRD4
	577.346	1.47568	OFF	rep1	>350 nm	BRD4
	869.097	1.2673	OFF	rep1	>350 nm	BRD4
	708.888	1.31371	OFF	rep2	>350 nm	BRD4
	563.098	6.90597	ON	rep2	>350 nm	BRD4
	458.633	6.5966	ON	rep1	>350 nm	BRD4
	673.32	1.12065	OFF	rep1	>350 nm	BRD4
	494.541	6.05942	ON	rep2	>350 nm	BRD4
	666.529	5.56869	ON	rep2	>350 nm	BRD4
	368.53	1.07675	OFF	rep1	>350 nm	BRD4
	543.234	6.89751	ON	rep2	>350 nm	BRD4
	384.2	1.04466	OFF	rep1	>350 nm	BRD4
	390.045	2.24058	OFF	rep2	>350 nm	BRD4
	374.243	1.08261	OFF	rep1	>350 nm	BRD4
	640.639	2.67057	ON	rep2	>350 nm	BRD4
	941.637	1.65236	OFF	rep2	>350 nm	BRD4
	565.444	1.8272	OFF	rep2	>350 nm	BRD4
	407.973	2.61848	OFF	rep2	>350 nm	BRD4
	570.226	8.64069	ON	rep1	>350 nm	BRD4
	391.895	1.94524	OFF	rep1	>350 nm	BRD4
	514.048	1.52171	OFF	rep1	>350 nm	BRD4
	643.335	7.53372	ON	rep2	>350 nm	BRD4
	731.484	1.40201	OFF	rep1	>350 nm	BRD4
	576.25	6.00761	ON	rep2	>350 nm	BRD4
	612.783	0.673759	OFF	rep1	>350 nm	BRD4
	762.111	1.61926	OFF	rep1	>350 nm	BRD4
	757.276	4.38926	ON	rep2	>350 nm	BRD4
	463.86	1.83207	OFF	rep2	>350 nm	BRD4
	566.489	1.13947	OFF	rep2	>350 nm	BRD4
	548.311	1.20276	OFF	rep2	>350 nm	BRD4
	373.283	1.13935	OFF	rep2	>350 nm	BRD4
	539.069	5.57621	OFF	rep2	>350 nm	BRD4
	523.53	1.26845	OFF	rep2	>350 nm	BRD4
	357.561	6.65256	ON	rep1	>350 nm	BRD4
	357.974	5.85588	ON	rep1	>350 nm	BRD4
	126.38	2.2201	ON	rep1	<350 nm	MED19
	89.1048	2.56517	ON	rep2	<350 nm	MED19
	162.062	0.970141	OFF	rep2	<350 nm	MED19
	92.2843	9.00511	ON	rep2	<350 nm	MED19
	245.087	8.14695	ON	rep2	<350 nm	MED19
	103.788	1.99073	OFF	rep2	<350 nm	MED19
	32.1938	4.30806	ON	rep2	<350 nm	MED19
	268.68	4.96365	ON	rep2	<350 nm	MED19
	185.196	1.40146	OFF	rep2	<350 nm	MED19
	64.1014	4.44417	ON	rep2	<350 nm	MED19
	139.867	8.03272	ON	rep2	<350 nm	MED19
	247.899	7.52513	ON	rep2	<350 nm	MED19
	127.207	7.92527	ON	rep2	<350 nm	MED19
	328.918	8.24384	ON	rep2	<350 nm	MED19
	114.73	3.25031	ON	rep2	<350 nm	MED19
	140.167	2.08152	OFF	rep2	<350 nm	MED19
	159.692	3.47956	ON	rep2	<350 nm	MED19
	165.982	8.62132	ON	rep2	<350 nm	MED19
	325.001	1.74335	OFF	rep2	<350 nm	MED19
	229.144	1.90591	OFF	rep2	<350 nm	MED19
	272.302	4.50288	ON	rep2	<350 nm	MED19
	172.073	5.94502	ON	rep2	<350 nm	MED19
	290.893	7.34197	ON	rep2	<350 nm	MED19
	92.5682	3.33632	ON	rep2	<350 nm	MED19
	62.8774	1.31084	OFF	rep2	<350 nm	MED19
	261.396	2.1035	OFF	rep2	<350 nm	MED19
	94.8136	3.58058	ON	rep2	<350 nm	MED19
	115.908	2.75814	ON	rep2	<350 nm	MED19
	147.953	4.80624	ON	rep2	<350 nm	MED19
	199.019	1.64983	OFF	rep2	<350 nm	MED19
	305.769	4.6688	ON	rep2	<350 nm	MED19
	119.404	1.13672	OFF	rep2	<350 nm	MED19
	145.257	6.95005	ON	rep2	<350 nm	MED19
	283.337	1.31936	OFF	rep2	<350 nm	MED19
	72.3871	6.43513	ON	rep2	<350 nm	MED19
	284.517	8.87706	ON	rep2	<350 nm	MED19
	123.804	1.67947	OFF	rep2	<350 nm	MED19
	143.843	7.83214	ON	rep2	<350 nm	MED19
	279.027	6.49148	ON	rep2	<350 nm	MED19
	186.538	6.62439	ON	rep2	<350 nm	MED19
	181.313	4.71371	ON	rep2	<350 nm	MED19
	86.2636	1.27036	OFF	rep2	<350 nm	MED19
	238.809	5.82418	ON	rep2	<350 nm	MED19
	11.4099	2.32984	ON	rep2	<350 nm	MED19
	70.9335	8.6043	ON	rep2	<350 nm	MED19
	70.9335	8.59155	ON	rep2	<350 nm	MED19
	172.942	2.81599	ON	rep2	<350 nm	MED19
	165.361	5.74697	OFF	rep2	<350 nm	MED19
	194.035	7.34507	ON	rep2	<350 nm	MED19
	178.683	4.47953	ON	rep2	<350 nm	MED19
	188.299	0.865288	OFF	rep2	<350 nm	MED19
	304.047	7.1752	ON	rep2	<350 nm	MED19
	241.317	5.15077	OFF	rep2	<350 nm	MED19
	183.333	4.5595	ON	rep2	<350 nm	MED19
	118.638	1.58661	OFF	rep2	<350 nm	MED19
	124.246	5.42598	ON	rep2	<350 nm	MED19
	187.71	4.8945	ON	rep2	<350 nm	MED19
	256.191	6.14214	ON	rep2	<350 nm	MED19
	164.432	1.978	OFF	rep2	<350 nm	MED19
	126.761	6.31985	ON	rep2	<350 nm	MED19
	307.917	4.60691	ON	rep2	<350 nm	MED19
	8.6991	2.83253	ON	rep2	<350 nm	MED19
	161.601	8.13809	ON	rep2	<350 nm	MED19
	172.282	4.26697	ON	rep2	<350 nm	MED19
	317.832	2.40621	OFF	rep2	<350 nm	MED19
	294.825	4.87876	ON	rep2	<350 nm	MED19
	202.406	7.53775	ON	rep2	<350 nm	MED19
	316.782	0.956156	OFF	rep2	<350 nm	MED19
	51.4216	1.54835	OFF	rep2	<350 nm	MED19
	132.33	5.5986	ON	rep2	<350 nm	MED19
	131.958	1.61635	OFF	rep2	<350 nm	MED19
	274.254	1.33889	OFF	rep2	<350 nm	MED19
	116.853	4.0124	ON	rep2	<350 nm	MED19
	105.218	1.8178	OFF	rep2	<350 nm	MED19
	293.783	5.91629	ON	rep2	<350 nm	MED19
	109.769	3.56007	ON	rep2	<350 nm	MED19
	115.722	7.42012	ON	rep1	<350 nm	MED19
	309.198	4.31396	ON	rep1	<350 nm	MED19
	184.509	8.96735	ON	rep1	<350 nm	MED19
	67.6503	8.32581	ON	rep1	<350 nm	MED19
	291.581	7.32904	ON	rep1	<350 nm	MED19
	121.984	6.45485	ON	rep1	<350 nm	MED19
	106.745	6.77807	ON	rep1	<350 nm	MED19
	74.2375	1.1481	OFF	rep1	<350 nm	MED19
	75.2051	4.47925	ON	rep1	<350 nm	MED19
	77.1757	1.61883	OFF	rep1	<350 nm	MED19
	167.831	6.97528	ON	rep1	<350 nm	MED19
	117.694	6.69737	ON	rep1	<350 nm	MED19
	107.077	7.81137	ON	rep1	<350 nm	MED19
	331.964	1.12473	OFF	rep1	<350 nm	MED19
	332.533	0.986525	OFF	rep1	<350 nm	MED19
	278.086	1.09882	OFF	rep1	<350 nm	MED19
	159.889	1.2829	OFF	rep1	<350 nm	MED19
	62.9404	0.933111	OFF	rep1	<350 nm	MED19
	28.1083	1.13494	OFF	rep1	<350 nm	MED19
	168.24	1.28894	OFF	rep1	<350 nm	MED19
	161.482	1.02637	OFF	rep1	<350 nm	MED19
	293.82	2.65281	ON	rep1	<350 nm	MED19
	93.4908	0.930151	OFF	rep1	<350 nm	MED19
	14.3805	6.99745	ON	rep1	<350 nm	MED19
	279.859	3.39369	ON	rep1	<350 nm	MED19
	292.232	9.11611	ON	rep1	<350 nm	MED19
	123.431	3.81318	ON	rep1	<350 nm	MED19
	121.757	8.72	ON	rep1	<350 nm	MED19
	280.374	3.5177	ON	rep1	<350 nm	MED19
	291.293	1.15221	OFF	rep1	<350 nm	MED19
	277.339	7.2877	ON	rep1	<350 nm	MED19
	96.336	2.89012	ON	rep1	<350 nm	MED19
	161.057	1.27382	OFF	rep1	<350 nm	MED19
	332.191	1.55251	OFF	rep1	<350 nm	MED19
	132.771	4.89954	ON	rep1	<350 nm	MED19
	16.7997	7.98011	ON	rep1	<350 nm	MED19
	176.108	4.53104	ON	rep1	<350 nm	MED19
	156.607	2.72475	ON	rep1	<350 nm	MED19
	402.897	7.66226	ON	rep2	>350 nm	MED19
	686.909	5.85101	OFF	rep1	>350 nm	MED19
	504.915	1.79419	OFF	rep2	>350 nm	MED19
	675.547	8.61525	ON	rep2	>350 nm	MED19
	439.226	7.37887	ON	rep1	>350 nm	MED19
	742.1	1.2053	OFF	rep1	>350 nm	MED19
	519.118	4.21678	ON	rep2	>350 nm	MED19
	481.953	7.7734	ON	rep2	>350 nm	MED19
	682.691	5.6453	ON	rep1	>350 nm	MED19
	677.11	8.24576	ON	rep2	>350 nm	MED19
	536.034	1.2674	OFF	rep1	>350 nm	MED19
	522.888	7.3036	ON	rep1	>350 nm	MED19
	394.336	1.31697	OFF	rep1	>350 nm	MED19
	692.768	6.72983	ON	rep2	>350 nm	MED19
	529.906	3.70316	ON	rep1	>350 nm	MED19
	396.317	8.25922	ON	rep2	>350 nm	MED19
	621.469	1.38896	OFF	rep1	>350 nm	MED19
	363.801	7.04934	ON	rep1	>350 nm	MED19
	903.707	7.04376	OFF	rep2	>350 nm	MED19
	445.021	4.16083	ON	rep2	>350 nm	MED19
	414.251	5.90568	ON	rep1	>350 nm	MED19
	395.137	7.7314	ON	rep1	>350 nm	MED19
	532.925	4.77702	ON	rep2	>350 nm	MED19
	412.05	1.88926	OFF	rep2	>350 nm	MED19
	499.778	3.68002	ON	rep2	>350 nm	MED19
	767.094	8.21283	ON	rep1	>350 nm	MED19
	806.578	1.2926	OFF	rep1	>350 nm	MED19
	353.941	1.50625	OFF	rep2	>350 nm	MED19
	762.998	1.52527	OFF	rep2	>350 nm	MED19
	436.715	7.23267	ON	rep1	>350 nm	MED19
	672.79	7.88654	ON	rep2	>350 nm	MED19
	769.931	5.19032	ON	rep2	>350 nm	MED19
	507.216	7.45992	ON	rep1	>350 nm	MED19
	358.421	3.91828	ON	rep1	>350 nm	MED19
	386.925	4.01799	OFF	rep2	>350 nm	MED19
	523.756	8.2024	ON	rep2	>350 nm	MED19
	588.275	5.33184	ON	rep1	>350 nm	MED19
	643.523	4.49795	ON	rep2	>350 nm	MED19
	446.095	1.38285	OFF	rep2	>350 nm	MED19
	575.888	6.23983	ON	rep2	>350 nm	MED19
	629.446	1.35005	OFF	rep1	>350 nm	MED19
	567.906	1.21229	OFF	rep1	>350 nm	MED19
	571.908	1.29858	OFF	rep2	>350 nm	MED19
	451.267	8.55444	ON	rep2	>350 nm	MED19
	399.278	5.00975	ON	rep2	>350 nm	MED19
	638.542	8.0271	ON	rep2	>350 nm	MED19
	519.945	1.37002	OFF	rep2	>350 nm	MED19
	694.091	1.12818	OFF	rep2	>350 nm	MED19
	684.309	2.39159	ON	rep1	>350 nm	MED19
	413.828	6.44081	ON	rep2	>350 nm	MED19
	806.709	1.54647	OFF	rep1	>350 nm	MED19
	424.829	5.89254	OFF	rep2	>350 nm	MED19
	428.124	4.13045	ON	rep1	>350 nm	MED19
	647.081	1.45529	OFF	rep2	>350 nm	MED19
	383.376	1.49986	OFF	rep2	>350 nm	MED19
	571.203	7.65921	ON	rep1	>350 nm	MED19
	559.63	2.57018	ON	rep2	>350 nm	MED19
	399.396	8.71424	ON	rep2	>350 nm	MED19
	640.684	8.75597	ON	rep2	>350 nm	MED19
	395.651	2.58438	ON	rep1	>350 nm	MED19
	370.732	1.76082	OFF	rep2	>350 nm	MED19
	356.109	1.13792	OFF	rep2	>350 nm	MED19
	719.983	1.37514	OFF	rep2	>350 nm	MED19
	654.635	1.30889	OFF	rep1	>350 nm	MED19
	819.408	6.77276	ON	rep2	>350 nm	MED19
	367.598	1.58955	OFF	rep1	>350 nm	MED19
	570.631	1.23186	OFF	rep1	>350 nm	MED19
	748.669	1.2705	OFF	rep2	>350 nm	MED19
	440.091	8.93605	ON	rep2	>350 nm	MED19
	356.664	1.44155	OFF	rep1	>350 nm	MED19
	415.489	7.64105	ON	rep2	>350 nm	MED19
	610.431	6.18619	ON	rep2	>350 nm	MED19
	965.405	7.44507	ON	rep1	>350 nm	MED19
	359.262	1.39111	OFF	rep1	>350 nm	MED19
	829.36	5.61736	ON	rep2	>350 nm	MED19
	394.269	2.78468	ON	rep2	>350 nm	MED19
	568.3	3.1943	ON	rep1	>350 nm	MED19
	705.911	7.74681	ON	rep2	>350 nm	MED19
	560.116	6.68505	ON	rep1	>350 nm	MED19
	377.876	3.07866	ON	rep2	>350 nm	MED19
	617.19	1.47831	OFF	rep2	>350 nm	MED19
	404.981	6.7831	ON	rep2	>350 nm	MED19
	404.784	0.77031	OFF	rep2	>350 nm	MED19
	408.529	1.66206	OFF	rep2	>350 nm	MED19
	564.158	8.46011	ON	rep2	>350 nm	MED19
	414.713	8.12522	ON	rep2	>350 nm	MED19
	843.154	5.40327	ON	rep2	>350 nm	MED19
	582.035	3.06314	ON	rep2	>350 nm	MED19
	742.878	1.54884	OFF	rep2	>350 nm	MED19
	499.641	1.38051	OFF	rep2	>350 nm	MED19
	448.011	7.60908	ON	rep1	>350 nm	MED19
	411.228	1.76196	OFF	rep2	>350 nm	MED19
	197.872	1.24575	OFF	rep2	<350 nm	MED22
	105.714	7.49793	ON	rep2	<350 nm	MED22
	184.151	8.77917	ON	rep2	<350 nm	MED22
	99.8899	1.20788	OFF	rep2	<350 nm	MED22
	100.123	1.84814	OFF	rep2	<350 nm	MED22
	170.921	3.60953	ON	rep2	<350 nm	MED22
	112.696	3.67911	ON	rep2	<350 nm	MED22
	39.1043	7.98525	ON	rep2	<350 nm	MED22
	98.8446	6.54985	ON	rep2	<350 nm	MED22
	205.781	1.08551	OFF	rep2	<350 nm	MED22
	148.639	1.67262	OFF	rep2	<350 nm	MED22
	334.057	3.80332	ON	rep2	<350 nm	MED22
	126.003	3.20942	ON	rep2	<350 nm	MED22
	49.7693	7.92654	ON	rep2	<350 nm	MED22
	94.8361	3.35563	ON	rep2	<350 nm	MED22
	205.671	8.12475	ON	rep2	<350 nm	MED22
	151.712	8.44804	ON	rep2	<350 nm	MED22
	303.174	8.22616	ON	rep2	<350 nm	MED22
	170.328	8.19623	ON	rep1	<350 nm	MED22
	148.113	4.85421	OFF	rep2	<350 nm	MED22
	124.791	8.2047	ON	rep2	<350 nm	MED22
	258.512	1.1991	OFF	rep1	<350 nm	MED22
	169.341	2.40084	OFF	rep2	<350 nm	MED22
	144.465	7.43304	ON	rep2	<350 nm	MED22
	182.537	6.30054	ON	rep2	<350 nm	MED22
	172.542	2.86261	ON	rep1	<350 nm	MED22
	258.252	1.43881	OFF	rep2	<350 nm	MED22
	207.057	5.27251	ON	rep2	<350 nm	MED22
	30.1437	7.64095	ON	rep2	<350 nm	MED22
	324.125	8.32435	ON	rep2	<350 nm	MED22
	162.468	4.0041	OFF	rep2	<350 nm	MED22
	126.568	5.42131	ON	rep2	<350 nm	MED22
	182.61	8.52797	ON	rep2	<350 nm	MED22
	293.859	6.29027	ON	rep2	<350 nm	MED22
	103.238	5.81996	OFF	rep2	<350 nm	MED22
	246.21	1.90599	OFF	rep2	<350 nm	MED22
	102.407	7.35046	ON	rep2	<350 nm	MED22
	223.728	4.69361	ON	rep2	<350 nm	MED22
	334.386	1.01869	OFF	rep2	<350 nm	MED22
	179.137	6.60046	ON	rep2	<350 nm	MED22
	332.905	5.05555	ON	rep2	<350 nm	MED22
	231.321	4.7905	OFF	rep2	<350 nm	MED22
	239.964	7.76653	ON	rep2	<350 nm	MED22
	172.733	7.09914	ON	rep2	<350 nm	MED22
	167.974	8.04858	ON	rep2	<350 nm	MED22
	170.714	3.92715	ON	rep2	<350 nm	MED22
	296.123	5.48107	ON	rep2	<350 nm	MED22
	142.214	1.58768	OFF	rep2	<350 nm	MED22
	211.82	5.27058	OFF	rep2	<350 nm	MED22
	262.86	5.35004	ON	rep2	<350 nm	MED22
	182.009	6.07614	ON	rep2	<350 nm	MED22
	310.269	2.70188	ON	rep2	<350 nm	MED22
	81.3075	5.96156	ON	rep2	<350 nm	MED22
	299.868	6.71588	ON	rep2	<350 nm	MED22
	133.91	5.07954	ON	rep2	<350 nm	MED22
	76.9455	7.06787	ON	rep2	<350 nm	MED22
	181.307	2.47466	ON	rep2	<350 nm	MED22
	305.734	1.12188	OFF	rep2	<350 nm	MED22
	284.202	8.45277	ON	rep2	<350 nm	MED22
	66.146	6.49071	ON	rep2	<350 nm	MED22
	36.9958	5.90403	ON	rep2	<350 nm	MED22
	107.258	7.22202	ON	rep2	<350 nm	MED22
	16.2687	6.29568	ON	rep2	<350 nm	MED22
	135.818	7.03621	OFF	rep2	<350 nm	MED22
	297.091	0.96184	OFF	rep2	<350 nm	MED22
	218.503	3.79779	ON	rep2	<350 nm	MED22
	170.295	4.35706	ON	rep2	<350 nm	MED22
	123.319	5.08237	ON	rep2	<350 nm	MED22
	228.941	6.93598	ON	rep2	<350 nm	MED22
	306.584	1.79366	OFF	rep1	<350 nm	MED22
	267.743	2.47695	ON	rep2	<350 nm	MED22
	313.793	1.52846	OFF	rep1	<350 nm	MED22
	216.537	2.07143	ON	rep1	<350 nm	MED22
	42.838	1.29694	OFF	rep2	<350 nm	MED22
	179.976	6.3474	ON	rep2	<350 nm	MED22
	189.462	7.44668	ON	rep1	<350 nm	MED22
	158.136	5.85944	ON	rep1	<350 nm	MED22
	269.074	1.94058	OFF	rep2	<350 nm	MED22
	72.2001	7.81408	ON	rep1	<350 nm	MED22
	238.991	5.38324	ON	rep1	<350 nm	MED22
	151.964	1.04109	OFF	rep1	<350 nm	MED22
	60.274	6.5769	OFF	rep1	<350 nm	MED22
	201.627	3.54529	ON	rep1	<350 nm	MED22
	19.1048	5.66013	ON	rep2	<350 nm	MED22
	165.105	2.58224	ON	rep2	<350 nm	MED22
	237.887	5.33843	ON	rep2	<350 nm	MED22
	60.9712	6.07751	ON	rep2	<350 nm	MED22
	162.127	1.35356	OFF	rep1	<350 nm	MED22
	125.405	8.45044	ON	rep1	<350 nm	MED22
	219.951	1.49995	OFF	rep1	<350 nm	MED22
	268.304	6.87236	ON	rep1	<350 nm	MED22
	215.022	4.41369	ON	rep1	<350 nm	MED22
	213.696	6.12285	ON	rep1	<350 nm	MED22
	292.933	6.32137	ON	rep2	<350 nm	MED22
	200.794	3.06356	ON	rep1	<350 nm	MED22
	170.721	1.0962	OFF	rep1	<350 nm	MED22
	170.313	1.22619	OFF	rep1	<350 nm	MED22
	336.051	5.31935	ON	rep1	<350 nm	MED22
	171.859	1.33784	OFF	rep2	<350 nm	MED22
	254.26	3.81839	ON	rep2	<350 nm	MED22
	163.428	1.70517	OFF	rep1	<350 nm	MED22
	198.768	2.02692	ON	rep2	<350 nm	MED22
	227.533	5.31917	ON	rep1	<350 nm	MED22
	147.043	7.67277	ON	rep1	<350 nm	MED22
	46.0103	5.9643	ON	rep1	<350 nm	MED22
	188.464	1.94056	OFF	rep2	<350 nm	MED22
	110.189	5.67218	OFF	rep2	<350 nm	MED22
	326.609	8.29281	ON	rep2	<350 nm	MED22
	285.604	8.74781	ON	rep2	<350 nm	MED22
	295.862	1.23478	OFF	rep1	<350 nm	MED22
	49.0293	8.69267	ON	rep2	<350 nm	MED22
	167.141	2.22723	ON	rep1	<350 nm	MED22
	317.453	1.30561	OFF	rep1	<350 nm	MED22
	103.481	4.85769	ON	rep1	<350 nm	MED22
	226.32	4.85611	ON	rep1	<350 nm	MED22
	144.978	7.19829	ON	rep2	<350 nm	MED22
	105.815	6.5844	ON	rep1	<350 nm	MED22
	303.809	7.75277	ON	rep1	<350 nm	MED22
	328.779	5.39649	ON	rep1	<350 nm	MED22
	209.662	7.98269	ON	rep1	<350 nm	MED22
	293.769	3.51048	ON	rep1	<350 nm	MED22
	147.283	6.13361	ON	rep1	<350 nm	MED22
	278.208	1.07699	OFF	rep1	<350 nm	MED22
	261.736	8.89283	ON	rep1	<350 nm	MED22
	268.875	7.15754	ON	rep2	<350 nm	MED22
	33.9322	1.52035	OFF	rep2	<350 nm	MED22
	33.7713	6.18241	ON	rep2	<350 nm	MED22
	248.167	1.06213	OFF	rep1	<350 nm	MED22
	187.155	5.67775	ON	rep2	<350 nm	MED22
	22.0774	1.35492	OFF	rep2	<350 nm	MED22
	120.313	1.37255	OFF	rep1	<350 nm	MED22
	554.361	8.15922	ON	rep2	>350 nm	MED22
	788.246	3.71241	ON	rep2	>350 nm	MED22
	575.556	8.34602	ON	rep2	>350 nm	MED22
	568.133	6.85611	ON	rep2	>350 nm	MED22
	743.086	5.29917	OFF	rep2	>350 nm	MED22
	546.664	9.31392	ON	rep2	>350 nm	MED22
	379.161	7.00836	ON	rep2	>350 nm	MED22
	593.495	1.34238	OFF	rep2	>350 nm	MED22
	699.351	6.20232	ON	rep2	>350 nm	MED22
	696.997	1.51471	OFF	rep2	>350 nm	MED22
	352.128	6.54131	ON	rep2	>350 nm	MED22
	706.568	2.27258	ON	rep2	>350 nm	MED22
	673.693	1.41931	OFF	rep2	>350 nm	MED22
	511.224	2.04569	OFF	rep2	>350 nm	MED22
	523.122	1.07695	OFF	rep2	>350 nm	MED22
	438.175	1.67787	OFF	rep2	>350 nm	MED22
	584.947	1.02807	OFF	rep2	>350 nm	MED22
	733.46	1.02133	OFF	rep2	>350 nm	MED22
	814.084	1.3902	OFF	rep2	>350 nm	MED22
	378.741	7.28097	ON	rep1	>350 nm	MED22
	515.478	8.29395	ON	rep2	>350 nm	MED22
	585.554	5.14068	ON	rep1	>350 nm	MED22
	570.768	6.40671	ON	rep1	>350 nm	MED22
	430.101	5.99395	ON	rep1	>350 nm	MED22
	528.973	1.19074	OFF	rep1	>350 nm	MED22
	615.464	1.90385	OFF	rep1	>350 nm	MED22
	412.037	1.73496	OFF	rep1	>350 nm	MED22
	619.339	1.60119	OFF	rep1	>350 nm	MED22
	650.966	2.1738	ON	rep1	>350 nm	MED22
	703.808	1.78733	OFF	rep1	>350 nm	MED22
	704.994	7.02799	ON	rep1	>350 nm	MED22
	948.213	0.768823	OFF	rep1	>350 nm	MED22
	764.931	1.56012	OFF	rep1	>350 nm	MED22
	431.949	4.84239	ON	rep1	>350 nm	MED22
	418.399	8.20145	ON	rep1	>350 nm	MED22
	494.716	6.65471	ON	rep1	>350 nm	MED22
	796.317	6.51067	ON	rep1	>350 nm	MED22
	557.71	6.06835	ON	rep1	>350 nm	MED22
	567.854	1.81386	OFF	rep1	>350 nm	MED22
	390.349	4.31164	ON	rep1	>350 nm	MED22
	862.179	8.09582	ON	rep1	>350 nm	MED22
	690.859	1.70222	OFF	rep1	>350 nm	MED22
	486.465	1.30657	OFF	rep1	>350 nm	MED22
	876.028	1.75603	OFF	rep1	>350 nm	MED22
	404.901	4.96188	ON	rep1	>350 nm	MED22
	589.067	1.50354	OFF	rep1	>350 nm	MED22
	552.959	1.0564	OFF	rep1	>350 nm	MED22
	516.746	1.24501	OFF	rep1	>350 nm	MED22
	643.113	6.77081	ON	rep1	>350 nm	MED22
	563.524	1.69098	OFF	rep1	>350 nm	MED22
	733.186	7.55824	ON	rep1	>350 nm	MED22
	443.3	1.70787	OFF	rep1	>350 nm	MED22
	423.715	7.0113	ON	rep1	>350 nm	MED22
	470.104	1.06992	OFF	rep1	>350 nm	MED22
	469.996	6.6919	ON	rep2	>350 nm	MED22
	582.679	1.37902	OFF	rep2	>350 nm	MED22
	765.047	2.23979	OFF	rep2	>350 nm	MED22
	422.058	6.4888	ON	rep2	>350 nm	MED22
	523.954	4.40825	ON	rep2	>350 nm	MED22
	725.61	2.59089	OFF	rep2	>350 nm	MED22
	534.338	6.20444	ON	rep2	>350 nm	MED22
	512.348	5.14477	OFF	rep2	>350 nm	MED22
	486.895	1.3866	OFF	rep2	>350 nm	MED22
	614.707	1.57752	OFF	rep2	>350 nm	MED22
	359.58	1.50246	OFF	rep2	>350 nm	MED22
	534.562	7.15298	ON	rep2	>350 nm	MED22
	466.38	4.72427	ON	rep2	>350 nm	MED22
	356.03	1.56027	OFF	rep2	>350 nm	MED22
	640.092	7.84818	ON	rep2	>350 nm	MED22
	518.633	7.94347	ON	rep2	>350 nm	MED22
	362.411	1.54275	OFF	rep2	>350 nm	MED22
	354.03	3.53508	ON	rep2	>350 nm	MED22
	499.157	7.33484	ON	rep2	>350 nm	MED22
	404.96	1.66957	OFF	rep2	>350 nm	MED22
	418.435	5.7651	ON	rep2	>350 nm	MED22
	381.539	7.61994	ON	rep2	>350 nm	MED22
	527.345	1.69406	OFF	rep2	>350 nm	MED22
	549.19	1.50809	OFF	rep2	>350 nm	MED22
	772.102	6.49236	OFF	rep2	>350 nm	MED22
	381.284	5.22917	ON	rep1	>350 nm	MED22
	615.084	8.34107	ON	rep1	>350 nm	MED22
	591.837	3.86521	ON	rep1	>350 nm	MED22
	626.389	1.35488	OFF	rep1	>350 nm	MED22
	736.06	1.06201	OFF	rep1	>350 nm	MED22
	670.781	7.24566	ON	rep2	>350 nm	MED22
	633.316	1.70401	OFF	rep2	>350 nm	MED22
	131.561	4.37332	ON	rep1	<350 nm	Ser5ph
	186.505	1.05451	OFF	rep1	<350 nm	Ser5ph
	21.7144	7.50064	ON	rep1	<350 nm	Ser5ph
	249.058	5.6488	ON	rep1	<350 nm	Ser5ph
	93.2938	8.57362	ON	rep1	<350 nm	Ser5ph
	240.119	9.37639	ON	rep1	<350 nm	Ser5ph
	147.35	4.22127	ON	rep1	<350 nm	Ser5ph
	138.534	2.90636	ON	rep1	<350 nm	Ser5ph
	101.432	8.15945	ON	rep1	<350 nm	Ser5ph
	221.228	6.28695	ON	rep1	<350 nm	Ser5ph
	238.907	3.29736	ON	rep2	<350 nm	Ser5ph
	155.416	4.45339	ON	rep1	<350 nm	Ser5ph
	31.9417	9.01398	ON	rep1	<350 nm	Ser5ph
	114.203	9.20465	ON	rep1	<350 nm	Ser5ph
	309.086	5.9519	ON	rep2	<350 nm	Ser5ph
	127.748	5.49057	ON	rep2	<350 nm	Ser5ph
	285.446	3.30906	ON	rep2	<350 nm	Ser5ph
	122.446	7.49618	ON	rep1	<350 nm	Ser5ph
	114.604	6.30414	ON	rep2	<350 nm	Ser5ph
	144.621	4.5507	ON	rep2	<350 nm	Ser5ph
	220.557	6.38866	ON	rep1	<350 nm	Ser5ph
	135.353	2.41649	ON	rep2	<350 nm	Ser5ph
	312.173	5.26313	ON	rep2	<350 nm	Ser5ph
	257.105	7.1519	OFF	rep1	<350 nm	Ser5ph
	246.404	9.00622	ON	rep1	<350 nm	Ser5ph
	153.396	8.70443	ON	rep1	<350 nm	Ser5ph
	127.844	7.40938	ON	rep1	<350 nm	Ser5ph
	301.777	5.59537	ON	rep2	<350 nm	Ser5ph
	156.943	6.66495	ON	rep1	<350 nm	Ser5ph
	46.6529	7.27059	ON	rep1	<350 nm	Ser5ph
	12.7771	0.757343	OFF	rep1	<350 nm	Ser5ph
	342.919	9.32691	ON	rep1	<350 nm	Ser5ph
	38.6598	8.27366	ON	rep2	<350 nm	Ser5ph
	113.313	8.74777	ON	rep1	<350 nm	Ser5ph
	154.2	6.36367	ON	rep2	<350 nm	Ser5ph
	93.8803	7.23249	ON	rep2	<350 nm	Ser5ph
	266.501	1.71078	OFF	rep1	<350 nm	Ser5ph
	336.024	1.29759	OFF	rep1	<350 nm	Ser5ph
	136.278	2.3389	ON	rep2	<350 nm	Ser5ph
	281.97	4.29398	ON	rep1	<350 nm	Ser5ph
	301.319	1.48359	OFF	rep1	<350 nm	Ser5ph
	59.1488	1.24636	OFF	rep1	<350 nm	Ser5ph
	198.56	7.90985	ON	rep2	<350 nm	Ser5ph
	334.906	6.08577	ON	rep2	<350 nm	Ser5ph
	240.725	6.83804	ON	rep1	<350 nm	Ser5ph
	139.519	8.39857	ON	rep1	<350 nm	Ser5ph
	187.081	1.11461	OFF	rep1	<350 nm	Ser5ph
	228.454	1.1881	OFF	rep1	<350 nm	Ser5ph
	112.5	8.48336	ON	rep1	<350 nm	Ser5ph
	156.783	5.50298	ON	rep1	<350 nm	Ser5ph
	240.824	1.56158	OFF	rep1	<350 nm	Ser5ph
	143.958	8.49229	ON	rep1	<350 nm	Ser5ph
	226.687	5.76067	ON	rep2	<350 nm	Ser5ph
	185.697	7.41122	ON	rep1	<350 nm	Ser5ph
	260.557	6.58904	ON	rep1	<350 nm	Ser5ph
	150.572	6.04612	ON	rep2	<350 nm	Ser5ph
	100.897	5.57225	ON	rep1	<350 nm	Ser5ph
	42.8747	8.46908	ON	rep1	<350 nm	Ser5ph
	114.67	6.56542	ON	rep1	<350 nm	Ser5ph
	63.0227	1.59754	OFF	rep1	<350 nm	Ser5ph
	209.543	5.68241	ON	rep2	<350 nm	Ser5ph
	280.501	2.6578	ON	rep1	<350 nm	Ser5ph
	162.301	4.98637	ON	rep2	<350 nm	Ser5ph
	86.7237	9.03124	ON	rep2	<350 nm	Ser5ph
	156.839	8.43174	ON	rep2	<350 nm	Ser5ph
	102.551	7.14764	ON	rep1	<350 nm	Ser5ph
	243.467	2.70821	ON	rep1	<350 nm	Ser5ph
	100.975	6.79078	ON	rep2	<350 nm	Ser5ph
	230.293	1.8533	OFF	rep2	<350 nm	Ser5ph
	154.014	7.28133	ON	rep2	<350 nm	Ser5ph
	175.291	5.88851	ON	rep1	<350 nm	Ser5ph
	198.691	6.77847	ON	rep1	<350 nm	Ser5ph
	131.775	1.6016	OFF	rep1	<350 nm	Ser5ph
	240.041	5.69224	ON	rep1	<350 nm	Ser5ph
	265.542	5.83937	ON	rep1	<350 nm	Ser5ph
	122.121	7.74164	ON	rep1	<350 nm	Ser5ph
	100.79	6.879	ON	rep1	<350 nm	Ser5ph
	123.894	6.84348	ON	rep1	<350 nm	Ser5ph
	113.562	1.58445	OFF	rep2	<350 nm	Ser5ph
	194.064	1.25217	OFF	rep1	<350 nm	Ser5ph
	126.837	7.14649	ON	rep2	<350 nm	Ser5ph
	40.8083	5.09076	ON	rep1	<350 nm	Ser5ph
	132.256	4.46731	ON	rep1	<350 nm	Ser5ph
	266.276	1.10812	OFF	rep1	<350 nm	Ser5ph
	214.541	3.53075	ON	rep2	<350 nm	Ser5ph
	76.6978	3.16037	ON	rep1	<350 nm	Ser5ph
	190.541	1.39787	OFF	rep1	<350 nm	Ser5ph
	15.3217	5.22217	ON	rep1	<350 nm	Ser5ph
	166.858	3.6115	ON	rep2	<350 nm	Ser5ph
	106.576	8.00227	ON	rep2	<350 nm	Ser5ph
	90.6192	6.53647	ON	rep2	<350 nm	Ser5ph
	158.545	3.17259	ON	rep2	<350 nm	Ser5ph
	260.73	7.39873	ON	rep1	<350 nm	Ser5ph
	268.637	4.84693	ON	rep1	<350 nm	Ser5ph
	249.707	2.61245	ON	rep1	<350 nm	Ser5ph
	85.8366	1.26655	OFF	rep1	<350 nm	Ser5ph
	282.001	2.39735	ON	rep2	<350 nm	Ser5ph
	213.078	4.92916	ON	rep2	<350 nm	Ser5ph
	189.644	5.39009	ON	rep2	<350 nm	Ser5ph
	138.217	2.58299	ON	rep2	<350 nm	Ser5ph
	339.889	8.10495	ON	rep1	<350 nm	Ser5ph
	275.975	5.08624	ON	rep1	<350 nm	Ser5ph
	264.54	3.76209	ON	rep2	<350 nm	Ser5ph
	182.206	2.90954	ON	rep2	<350 nm	Ser5ph
	217.926	4.00634	ON	rep1	<350 nm	Ser5ph
	46.9635	4.3269	ON	rep1	<350 nm	Ser5ph
	206.228	7.90756	ON	rep1	<350 nm	Ser5ph
	783.129	3.33715	ON	rep2	>350 nm	Ser5ph
	682.754	5.41191	ON	rep2	>350 nm	Ser5ph
	579.606	1.4056	OFF	rep2	>350 nm	Ser5ph
	479.567	1.43235	OFF	rep2	>350 nm	Ser5ph
	506.894	1.5972	OFF	rep2	>350 nm	Ser5ph
	725.163	1.32344	OFF	rep2	>350 nm	Ser5ph
	393.378	4.0764	ON	rep2	>350 nm	Ser5ph
	676.648	1.37642	OFF	rep2	>350 nm	Ser5ph
	778.096	1.297	OFF	rep2	>350 nm	Ser5ph
	439.156	6.54884	ON	rep2	>350 nm	Ser5ph
	357.759	3.70731	ON	rep2	>350 nm	Ser5ph
	596.732	5.47645	ON	rep2	>350 nm	Ser5ph
	451.694	1.19072	OFF	rep2	>350 nm	Ser5ph
	577.262	1.1966	OFF	rep2	>350 nm	Ser5ph
	393.786	1.22056	OFF	rep2	>350 nm	Ser5ph
	589.332	1.45737	OFF	rep2	>350 nm	Ser5ph
	501.83	4.41688	ON	rep2	>350 nm	Ser5ph
	766.317	1.52577	OFF	rep2	>350 nm	Ser5ph
	509.763	1.27186	OFF	rep2	>350 nm	Ser5ph
	355.452	1.34031	OFF	rep2	>350 nm	Ser5ph
	548.676	4.48809	OFF	rep2	>350 nm	Ser5ph
	447.041	6.55516	ON	rep2	>350 nm	Ser5ph
	651.316	6.3664	ON	rep2	>350 nm	Ser5ph
	681.722	8.746	ON	rep2	>350 nm	Ser5ph
	448.253	7.47896	ON	rep2	>350 nm	Ser5ph
	381.612	1.84884	OFF	rep2	>350 nm	Ser5ph
	504.187	1.48392	OFF	rep2	>350 nm	Ser5ph
	610.039	7.24945	OFF	rep2	>350 nm	Ser5ph
	480.917	5.23449	ON	rep1	>350 nm	Ser5ph
	549.045	1.14217	OFF	rep2	>350 nm	Ser5ph
	755.773	0.906954	OFF	rep1	>350 nm	Ser5ph
	355.942	1.52614	OFF	rep1	>350 nm	Ser5ph
	830.105	0.845317	OFF	rep1	>350 nm	Ser5ph
	710.91	2.66823	ON	rep1	>350 nm	Ser5ph
	433.144	3.46411	OFF	rep1	>350 nm	Ser5ph
	463.12	0.959237	OFF	rep1	>350 nm	Ser5ph
	375.109	1.17751	OFF	rep1	>350 nm	Ser5ph
	376.591	1.29849	OFF	rep1	>350 nm	Ser5ph
	554.797	1.33552	OFF	rep1	>350 nm	Ser5ph
	635.828	1.6612	OFF	rep1	>350 nm	Ser5ph
	459.482	2.3572	ON	rep1	>350 nm	Ser5ph
	441.886	1.10597	OFF	rep1	>350 nm	Ser5ph
	715.313	1.3321	OFF	rep1	>350 nm	Ser5ph
	689.81	1.50455	OFF	rep1	>350 nm	Ser5ph
	384.984	1.52556	OFF	rep1	>350 nm	Ser5ph
	452.695	1.43592	OFF	rep1	>350 nm	Ser5ph
	447.77	1.00419	OFF	rep1	>350 nm	Ser5ph
	496.162	1.29734	OFF	rep1	>350 nm	Ser5ph
	502.301	5.07084	ON	rep1	>350 nm	Ser5ph
	452.49	1.24719	OFF	rep1	>350 nm	Ser5ph
	470.867	5.84387	ON	rep1	>350 nm	Ser5ph
	382.728	1.45749	OFF	rep1	>350 nm	Ser5ph
	741.972	3.21327	ON	rep1	>350 nm	Ser5ph
	518.422	5.738	ON	rep1	>350 nm	Ser5ph
	741.972	3.21327	ON	rep1	>350 nm	Ser5ph
	631.257	8.30285	ON	rep1	>350 nm	Ser5ph
	559.707	8.19228	ON	rep1	>350 nm	Ser5ph
	439.132	7.55027	ON	rep1	>350 nm	Ser5ph
	1014.58	1.19255	OFF	rep1	>350 nm	Ser5ph
	575.201	1.25784	OFF	rep1	>350 nm	Ser5ph
	409.83	1.31443	OFF	rep2	>350 nm	Ser5ph
	400.95	4.68945	ON	rep1	>350 nm	Ser5ph
	472.205	5.37537	ON	rep1	>350 nm	Ser5ph
	525.862	8.02865	ON	rep1	>350 nm	Ser5ph
	937.636	1.61594	OFF	rep1	>350 nm	Ser5ph
	809.693	1.34666	OFF	rep1	>350 nm	Ser5ph
	989.296	1.11022	OFF	rep1	>350 nm	Ser5ph
	382.758	1.25623	OFF	rep1	>350 nm	Ser5ph
	737.77	3.05821	ON	rep1	>350 nm	Ser5ph
	563.127	1.22436	OFF	rep1	>350 nm	Ser5ph
	741.397	0.980629	OFF	rep1	>350 nm	Ser5ph
	378.396	5.27883	ON	rep1	>350 nm	Ser5ph
	633.118	7.59726	OFF	rep1	>350 nm	Ser5ph
	661.592	6.47589	ON	rep1	>350 nm	Ser5ph
	459.008	1.50953	OFF	rep1	>350 nm	Ser5ph
	424.199	7.48893	ON	rep1	>350 nm	Ser5ph
	584.297	0.933036	OFF	rep1	>350 nm	Ser5ph
	822.361	7.78897	ON	rep1	>350 nm	Ser5ph
	780.124	1.45541	OFF	rep1	>350 nm	Ser5ph
	798.74	5.0927	ON	rep1	>350 nm	Ser5ph
	775.221	1.22157	OFF	rep1	>350 nm	Ser5ph
	456.154	3.58535	ON	rep1	>350 nm	Ser5ph
	756.173	1.18103	OFF	rep1	>350 nm	Ser5ph
	398.525	5.55835	ON	rep1	>350 nm	Ser5ph
	572.283	1.12105	OFF	rep1	>350 nm	Ser5ph
	605.316	5.58033	ON	rep1	>350 nm	Ser5ph
	405.082	6.94695	ON	rep1	>350 nm	Ser5ph
	542.562	0.98619	OFF	rep1	>350 nm	Ser5ph
	565.047	1.15549	OFF	rep1	>350 nm	Ser5ph
	547.362	7.19721	ON	rep1	>350 nm	Ser5ph
	546.787	9.24762	ON	rep1	>350 nm	Ser5ph
	717.783	3.26756	ON	rep1	>350 nm	Ser5ph
	380.892	1.70407	OFF	rep1	>350 nm	Ser5ph
	679.208	6.25596	ON	rep2	>350 nm	Ser5ph
	110.338	8.75653	ON	rep1	<350 nm	Ser2ph
	263.322	1.21726	OFF	rep2	<350 nm	Ser2ph
	262.456	5.52645	ON	rep2	<350 nm	Ser2ph
	300.104	1.24742	OFF	rep2	<350 nm	Ser2ph
	98.0576	7.09844	ON	rep1	<350 nm	Ser2ph
	239.938	8.47885	ON	rep1	<350 nm	Ser2ph
	141.2	9.18894	ON	rep2	<350 nm	Ser2ph
	296.913	8.91849	ON	rep2	<350 nm	Ser2ph
	138.397	4.86949	ON	rep2	<350 nm	Ser2ph
	293.037	1.9661	OFF	rep2	<350 nm	Ser2ph
	118.76	9.47739	ON	rep2	<350 nm	Ser2ph
	197.085	1.70739	OFF	rep1	<350 nm	Ser2ph
	41.4396	6.11145	ON	rep2	<350 nm	Ser2ph
	114.494	8.76924	ON	rep2	<350 nm	Ser2ph
	110.634	4.99416	ON	rep2	<350 nm	Ser2ph
	104.324	1.48347	OFF	rep2	<350 nm	Ser2ph
	206.389	6.54494	ON	rep2	<350 nm	Ser2ph
	268.576	7.23097	ON	rep2	<350 nm	Ser2ph
	268.361	7.22591	ON	rep2	<350 nm	Ser2ph
	323.302	5.54197	ON	rep2	<350 nm	Ser2ph
	139.12	9.31463	ON	rep2	<350 nm	Ser2ph
	314.163	4.20932	ON	rep1	<350 nm	Ser2ph
	94.7661	7.26524	ON	rep2	<350 nm	Ser2ph
	193.488	7.05423	ON	rep2	<350 nm	Ser2ph
	256.628	8.40439	ON	rep2	<350 nm	Ser2ph
	283.889	3.98162	ON	rep1	<350 nm	Ser2ph
	213.625	9.28041	ON	rep1	<350 nm	Ser2ph
	192.739	7.81738	ON	rep2	<350 nm	Ser2ph
	196.779	6.32737	ON	rep1	<350 nm	Ser2ph
	190.394	2.09871	OFF	rep1	<350 nm	Ser2ph
	290.842	4.0852	ON	rep1	<350 nm	Ser2ph
	255.991	7.69186	ON	rep2	<350 nm	Ser2ph
	235.194	1.78054	OFF	rep1	<350 nm	Ser2ph
	277.073	5.05014	OFF	rep2	<350 nm	Ser2ph
	175.241	5.57855	ON	rep1	<350 nm	Ser2ph
	255.66	8.78826	ON	rep2	<350 nm	Ser2ph
	282.98	6.21522	ON	rep2	<350 nm	Ser2ph
	348.415	5.89389	ON	rep1	<350 nm	Ser2ph
	170.59	1.21563	OFF	rep1	<350 nm	Ser2ph
	50.5465	7.0714	ON	rep1	<350 nm	Ser2ph
	136.192	1.04532	OFF	rep1	<350 nm	Ser2ph
	142.354	5.06457	ON	rep2	<350 nm	Ser2ph
	98.991	1.39619	OFF	rep1	<350 nm	Ser2ph
	86.4058	1.43972	OFF	rep1	<350 nm	Ser2ph
	140.738	8.25989	ON	rep2	<350 nm	Ser2ph
	174.229	1.54985	OFF	rep1	<350 nm	Ser2ph
	215.05	7.81415	ON	rep1	<350 nm	Ser2ph
	76.5846	8.12427	ON	rep2	<350 nm	Ser2ph
	192.739	7.90295	ON	rep2	<350 nm	Ser2ph
	138.631	2.39473	ON	rep1	<350 nm	Ser2ph
	138.631	2.39473	ON	rep1	<350 nm	Ser2ph
	245.418	8.16548	ON	rep1	<350 nm	Ser2ph
	208.686	2.10769	ON	rep1	<350 nm	Ser2ph
	126.203	7.93752	ON	rep2	<350 nm	Ser2ph
	137.511	8.1939	ON	rep2	<350 nm	Ser2ph
	326.407	6.31581	ON	rep2	<350 nm	Ser2ph
	245.832	9.1823	ON	rep1	<350 nm	Ser2ph
	297.283	1.38214	OFF	rep1	<350 nm	Ser2ph
	145.165	7.56314	ON	rep1	<350 nm	Ser2ph
	258.479	1.53096	OFF	rep1	<350 nm	Ser2ph
	249.707	7.10629	OFF	rep2	<350 nm	Ser2ph
	287.675	5.88874	ON	rep1	<350 nm	Ser2ph
	178.251	4.77302	ON	rep1	<350 nm	Ser2ph
	122.294	4.21206	ON	rep1	<350 nm	Ser2ph
	154.379	9.08278	ON	rep2	<350 nm	Ser2ph
	230.543	8.78968	ON	rep1	<350 nm	Ser2ph
	163.961	4.98877	ON	rep2	<350 nm	Ser2ph
	200.082	8.3712	ON	rep2	<350 nm	Ser2ph
	160.495	6.75354	ON	rep1	<350 nm	Ser2ph
	25.243	8.26176	ON	rep2	<350 nm	Ser2ph
	208.064	7.48145	ON	rep2	<350 nm	Ser2ph
	141.783	7.41035	ON	rep2	<350 nm	Ser2ph
	96.6063	8.5051	ON	rep2	<350 nm	Ser2ph
	344.886	6.36971	ON	rep2	<350 nm	Ser2ph
	240.051	6.72147	ON	rep2	<350 nm	Ser2ph
	345.604	5.63027	ON	rep2	<350 nm	Ser2ph
	129.89	8.58835	ON	rep1	<350 nm	Ser2ph
	280.536	8.24303	ON	rep1	<350 nm	Ser2ph
	86.633	6.85605	ON	rep1	<350 nm	Ser2ph
	246.484	8.70756	ON	rep2	<350 nm	Ser2ph
	193.39	3.80922	ON	rep1	<350 nm	Ser2ph
	324.171	1.23771	OFF	rep1	<350 nm	Ser2ph
	224.964	5.93216	ON	rep2	<350 nm	Ser2ph
	91.4785	5.19495	ON	rep1	<350 nm	Ser2ph
	222.695	8.87838	ON	rep1	<350 nm	Ser2ph
	285.564	6.15914	ON	rep2	<350 nm	Ser2ph
	164.118	4.47196	ON	rep2	<350 nm	Ser2ph
	109.8	8.95225	ON	rep1	<350 nm	Ser2ph
	340.353	7.8363	ON	rep1	<350 nm	Ser2ph
	98.2643	7.92349	ON	rep2	<350 nm	Ser2ph
	268.326	0.732799	OFF	rep1	<350 nm	Ser2ph
	253.439	4.33746	ON	rep1	<350 nm	Ser2ph
	220.782	8.29509	ON	rep1	<350 nm	Ser2ph
	339.697	6.88564	ON	rep1	<350 nm	Ser2ph
	158.805	2.20544	ON	rep1	<350 nm	Ser2ph
	259.753	4.22408	ON	rep1	<350 nm	Ser2ph
	273.478	1.47187	OFF	rep1	<350 nm	Ser2ph
	107	2.2284	ON	rep1	<350 nm	Ser2ph
	326.715	6.64841	ON	rep2	<350 nm	Ser2ph
	285.042	8.00011	ON	rep2	<350 nm	Ser2ph
	57.2608	9.6186	ON	rep2	<350 nm	Ser2ph
	53.7768	7.26163	ON	rep2	<350 nm	Ser2ph
	144.223	8.21869	ON	rep1	<350 nm	Ser2ph
	444.993	3.91218	ON	rep2	>350 nm	Ser2ph
	509.64	1.17168	OFF	rep2	>350 nm	Ser2ph
	684.429	1.59415	OFF	rep2	>350 nm	Ser2ph
	561.841	1.45205	OFF	rep2	>350 nm	Ser2ph
	622.748	3.96733	ON	rep2	>350 nm	Ser2ph
	561.645	1.27891	OFF	rep2	>350 nm	Ser2ph
	523.806	2.20627	ON	rep2	>350 nm	Ser2ph
	636.79	1.06062	OFF	rep2	>350 nm	Ser2ph
	814.355	1.44614	OFF	rep2	>350 nm	Ser2ph
	729.927	6.16534	ON	rep2	>350 nm	Ser2ph
	370.643	7.78128	ON	rep2	>350 nm	Ser2ph
	538.339	3.10508	ON	rep2	>350 nm	Ser2ph
	568.052	6.16973	ON	rep2	>350 nm	Ser2ph
	405.674	6.29173	ON	rep2	>350 nm	Ser2ph
	538.993	1.64258	OFF	rep2	>350 nm	Ser2ph
	644.658	7.0195	ON	rep2	>350 nm	Ser2ph
	590.989	8.25544	OFF	rep2	>350 nm	Ser2ph
	358.258	5.61364	ON	rep2	>350 nm	Ser2ph
	482.648	6.8618	ON	rep2	>350 nm	Ser2ph
	741.706	7.16409	ON	rep2	>350 nm	Ser2ph
	771.056	5.76666	ON	rep2	>350 nm	Ser2ph
	852.344	5.78854	ON	rep2	>350 nm	Ser2ph
	478.376	7.49028	ON	rep2	>350 nm	Ser2ph
	866.786	1.47699	OFF	rep2	>350 nm	Ser2ph
	712.873	5.10094	ON	rep2	>350 nm	Ser2ph
	682.774	7.193	ON	rep2	>350 nm	Ser2ph
	635.627	7.0271	ON	rep2	>350 nm	Ser2ph
	556.466	7.06073	ON	rep2	>350 nm	Ser2ph
	441.205	8.52963	ON	rep2	>350 nm	Ser2ph
	720.117	7.79449	ON	rep2	>350 nm	Ser2ph
	384.635	5.9649	ON	rep2	>350 nm	Ser2ph
	356.092	5.87319	ON	rep2	>350 nm	Ser2ph
	682.774	7.19362	ON	rep2	>350 nm	Ser2ph
	386.551	6.2321	ON	rep2	>350 nm	Ser2ph
	652.707	8.43905	ON	rep2	>350 nm	Ser2ph
	439.726	7.2349	ON	rep2	>350 nm	Ser2ph
	653.249	2.36795	OFF	rep2	>350 nm	Ser2ph
	551.16	6.55908	ON	rep2	>350 nm	Ser2ph
	637.811	7.62918	ON	rep2	>350 nm	Ser2ph
	407.883	8.53222	ON	rep2	>350 nm	Ser2ph
	423.697	1.76241	OFF	rep2	>350 nm	Ser2ph
	432.966	1.5674	OFF	rep2	>350 nm	Ser2ph
	547.346	1.54804	OFF	rep2	>350 nm	Ser2ph
	566.061	9.47518	ON	rep2	>350 nm	Ser2ph
	363.08	1.24548	OFF	rep2	>350 nm	Ser2ph
	415.81	8.48446	ON	rep2	>350 nm	Ser2ph
	994.687	1.17666	OFF	rep2	>350 nm	Ser2ph
	552.986	1.53405	OFF	rep2	>350 nm	Ser2ph
	351.913	7.75759	ON	rep2	>350 nm	Ser2ph
	534.314	1.27122	OFF	rep2	>350 nm	Ser2ph
	616.058	6.86231	ON	rep2	>350 nm	Ser2ph
	379.59	6.48614	ON	rep2	>350 nm	Ser2ph
	460.071	6.54284	ON	rep2	>350 nm	Ser2ph
	520.689	6.79214	OFF	rep2	>350 nm	Ser2ph
	383.568	6.91397	ON	rep2	>350 nm	Ser2ph
	684.721	4.70009	ON	rep2	>350 nm	Ser2ph
	1005.58	1.31027	OFF	rep2	>350 nm	Ser2ph
	375.574	5.84761	ON	rep1	>350 nm	Ser2ph
	493.024	7.65679	ON	rep1	>350 nm	Ser2ph
	439.819	1.64909	OFF	rep1	>350 nm	Ser2ph
	586.376	0.972101	OFF	rep1	>350 nm	Ser2ph
	422.811	1.15573	OFF	rep1	>350 nm	Ser2ph
	632.466	4.51145	ON	rep1	>350 nm	Ser2ph
	696.32	1.43902	OFF	rep1	>350 nm	Ser2ph
	628.106	4.17277	ON	rep1	>350 nm	Ser2ph
	446.152	8.17198	ON	rep1	>350 nm	Ser2ph
	505.954	6.49713	ON	rep1	>350 nm	Ser2ph
	359.113	4.80334	ON	rep1	>350 nm	Ser2ph
	654.827	2.15445	OFF	rep1	>350 nm	Ser2ph
	506.115	2.70634	ON	rep1	>350 nm	Ser2ph
	850.826	1.20596	OFF	rep1	>350 nm	Ser2ph
	366.38	5.40054	ON	rep1	>350 nm	Ser2ph
	418.016	1.72853	OFF	rep1	>350 nm	Ser2ph
	899.597	1.48484	OFF	rep1	>350 nm	Ser2ph
	412.824	3.28429	OFF	rep1	>350 nm	Ser2ph
	477.218	1.39973	OFF	rep1	>350 nm	Ser2ph
	800.442	5.38326	ON	rep1	>350 nm	Ser2ph
	432.679	8.09671	ON	rep1	>350 nm	Ser2ph
	551.975	1.61628	OFF	rep1	>350 nm	Ser2ph
	501.847	5.55817	OFF	rep1	>350 nm	Ser2ph
	924.487	1.31579	OFF	rep1	>350 nm	Ser2ph
	485.409	7.57956	ON	rep1	>350 nm	Ser2ph
	677.652	3.33054	OFF	rep1	>350 nm	Ser2ph
	659.144	8.77968	ON	rep1	>350 nm	Ser2ph
	541.499	1.26871	OFF	rep1	>350 nm	Ser2ph
	546.847	1.24242	OFF	rep1	>350 nm	Ser2ph
	687.11	7.56672	ON	rep1	>350 nm	Ser2ph
	483.014	5.614	ON	rep1	>350 nm	Ser2ph
	473.207	8.10139	ON	rep1	>350 nm	Ser2ph
	401.189	2.00992	ON	rep1	>350 nm	Ser2ph
	633.486	6.96003	ON	rep1	>350 nm	Ser2ph
	777.423	1.22777	OFF	rep1	>350 nm	Ser2ph
	682.996	1.20838	OFF	rep1	>350 nm	Ser2ph
	783.575	5.09555	ON	rep1	>350 nm	Ser2ph
	528.804	1.22942	OFF	rep1	>350 nm	Ser2ph
	538.976	5.57751	ON	rep1	>350 nm	Ser2ph
	623.342	6.88905	ON	rep1	>350 nm	Ser2ph
	489.504	5.9188	ON	rep1	>350 nm	Ser2ph
	361.616	7.98257	ON	rep1	>350 nm	Ser2ph
	523.93	1.40886	OFF	rep1	>350 nm	Ser2ph
	767.911	4.30212	ON	rep1	>350 nm	Ser2ph
	560.481	1.52573	OFF	rep2	>350 nm	Ser2ph
	451.321	1.33759	OFF	rep1	>350 nm	Ser2ph
	537.585	2.03663	ON	rep1	>350 nm	Ser2ph
	350.91	9.35923	OFF	rep2	>350 nm	Ser2ph
	866.98	9.11039	ON	rep2	>350 nm	Ser2ph
	623.634	6.3194	ON	rep2	>350 nm	Ser2ph
	505.163	1.36339	OFF	rep2	>350 nm	Ser2ph
	444.752	4.21244	ON	rep2	>350 nm	Ser2ph
	372.689	3.89389	ON	rep2	>350 nm	Ser2ph
	372.947	3.94865	ON	rep2	>350 nm	Ser2ph
	799.582	1.18808	OFF	rep2	>350 nm	Ser2ph
	590.493	1.73333	OFF	rep2	>350 nm	Ser2ph
	743.587	5.37665	ON	rep2	>350 nm	Ser2ph
	684.338	5.86216	ON	rep2	>350 nm	Ser2ph
	353.887	6.86039	ON	rep2	>350 nm	Ser2ph
	782.85	7.434	ON	rep2	>350 nm	Ser2ph
	667.808	6.12703	ON	rep2	>350 nm	Ser2ph
	653.908	7.69928	ON	rep2	>350 nm	Ser2ph
	635.018	7.60111	OFF	rep2	>350 nm	Ser2ph
	550.181	1.20994	OFF	rep2	>350 nm	Ser2ph
	912.398	1.25524	OFF	rep2	>350 nm	Ser2ph
	656.5	8.00408	ON	rep2	>350 nm	Ser2ph
	859.119	8.47776	ON	rep2	>350 nm	Ser2ph
	755.261	1.19656	OFF	rep2	>350 nm	Ser2ph
	800.701	8.69737	ON	rep2	>350 nm	Ser2ph
	407.109	1.1001	OFF	rep1	>350 nm	Ser2ph
	448.03	7.91471	ON	rep1	>350 nm	Ser2ph
	763.382	8.30847	ON	rep1	>350 nm	Ser2ph
	658.964	1.04363	OFF	rep1	>350 nm	Ser2ph
	872.2	0.966401	OFF	rep1	>350 nm	Ser2ph
	470.2	8.82829	ON	rep1	>350 nm	Ser2ph
	778.152	1.19893	OFF	rep1	>350 nm	Ser2ph
	542.042	8.43643	ON	rep1	>350 nm	Ser2ph
	560.268	2.6985	OFF	rep1	>350 nm	Ser2ph
	565.195	1.32078	OFF	rep1	>350 nm	Ser2ph
	583.315	4.8752	ON	rep1	>350 nm	Ser2ph
	422.799	2.45703	ON	rep1	>350 nm	Ser2ph
	892.245	1.20537	OFF	rep1	>350 nm	Ser2ph
	875.106	1.51198	OFF	rep1	>350 nm	Ser2ph
	703.174	1.11209	OFF	rep1	>350 nm	Ser2ph
	396.099	1.54756	OFF	rep1	>350 nm	Ser2ph
	496.643	2.35156	ON	rep1	>350 nm	Ser2ph
	418.292	3.82859	ON	rep1	>350 nm	Ser2ph
	466.533	1.99059	OFF	rep1	>350 nm	Ser2ph
	647.971	1.10176	OFF	rep1	>350 nm	Ser2ph
	453.854	1.78439	OFF	rep1	>350 nm	Ser2ph
	389.552	8.89178	OFF	rep1	>350 nm	Ser2ph
	684.27	5.57057	ON	rep2	>350 nm	Ser2ph

## Sheet: Supple_Fig.2
Supple_Fig. 2b
Supple_Fig. 2d
Supple_Fig. 2e
	Number of mRNA per cell
	WT	SSt
	69	232
	74	276
	62	90
	54	108
	76	56
	115	147
	147	141
	143	81
	94	122
	136	129
	127	87
	97	158
	50	146
	84	195
	52	146
	45	162
	41	70
	74	193
	18	92
	10	177
	122	280
	108	156
	89	245
	111	133
	89	118
	84	51
	108	143
	80	159
	138	122
	137	65
	113	159
	40	245
	53	182
	38	108
	163	187
	97	26
	94	140
	49	60
	139	50
	61	102
	140	159
	226	153
	165	112
	214	41
	191	166
	121	78
	53	52
	90	157
	86	143
	10	53
	64	82
	92	59
	134	61
	118	105
	83	260
	38	51
	165	68
	92	84
	43	101
	81	145
	15	155
	63	112
	64	109
	134	120
	110	71
	91	132
	40	49
	45	119
	101	78
	43	141
	54	48
	70	75
	86	18
	136	47
	128	52
	191	86
	182	129
	143	130
	192	139
	128	51
	124	93
	117	165
	89	133
	120	118
	104	60
	114	96
	30	49
	193	55
	103	67
	48	101
	67	67
	99	61
	59	51
	82	38
	128	2
	31	42
	118	66
	75	40
	132	95
	121	51
	164	41
	136	101
	162	91
	91	38
	180	113
	216	91
	81	76
	125	37
	140	21
	148	91
	260	98
	107	91
	50	66
	127	95
	103	80
	96	76
	94	52
	82	97
	53	70
	56	84
	97	71
	33	43
	53	107
	46	45
	144	55
	83	34
	106	37
	108	59
	127	24
	94	61
	109	57
	90	78
	75	2
	98	0
	168	26
	120	101
	153	146
	38	82
	165	77
	99	114
	88	67
	166	106
	161	65
	75	38
	62	54
	95	149
	134	79
	204	37
	31	75
	51	78
	124	77
	139	63
	45	13
	201	68
	49	45
	87	77
	167	51
	136	86
	119	114
	134	54
	125	144
	105	53
	103	79
	170	64
	153	57
	180	62
	66	17
	65	17
	100	80
	108	40
	80	173
	37	117
	70	213
	110	140
	80	52
	74	166
	61	182
	173	124
	56	100
	81	151
	117	43
	82	62
	29	31
	121	37
	114	85
	69	113
	138	93
	141
	105
	79
	67
	48
	48
	50
	66
	97
	112
	104
	132
	125
	109
	155
	81
	165
	208
	18
	133
	34
	14
	39
	16
	13
	132
	115
	103
	120
	64
	114
	83
	126
	150
	71
	181
	46
	63
	28
	107
	178
	142
	150
	143
	162
	20
	137
	252
	180
	149
	23
	210
	172
	135
	114
	22
	113
	255
	165
Supple_Fig. 2f
	Number of RNA at transcription site
	WT	SSt non-KI	SSt KI
	3	3	4
	3	3	9
	5	6	3
	6	4	5
	4	3	3
	3	3	7
	6	3	5
	3	4	3
	7	4	11
	3	3	3
	5	3	4
	6	3	3
	3	3	3
	4	7	7
	3	4	10
	4	4	3
	3	3	13
	7	3	7
	3	4	3
	3	3	6
	3	3	8
	6	5	6
	3	3	3
	4	3	6
	4	5	3
	3	3	3
	3	4	4
	3	3	3
	8	3	5
	3	3	12
	3	3	3
	3	4	5
	4	6	7
	4	9	4
	3	3	3
	5	4	4
	4	3	3
	3	4	5
	4	3	5
	5	6	3
	3	3	4
	8	3	5
	4	3	3
	5	3	3
	4	3	5
	3	3	4
	3	3	8
	3	4	3
	3	5	5
	3	3	3
	9	3	3
	4	3	3
	3	3	3
	3	3	3
	4	3	5
	5	3	5
	3	5	6
	5	41
	4	3
	3	4
	5	3
	5	3
	4	3
	3	3
	3	5
	3	4
	5	3
	5	4
	4	3
	3	4
	3	3
	3	5
	3	3
	4	3
	3	3
	3	6
	3	6
	3	3
	6	3
	4	6
	3	6
	3	4
	3	4
	4	3
	4	3
	3	3
	7	3
	6	3
	3	3
	3	4
	4	3
	3	5
	3	7
	3	3
	3	3
	3	4
	3	3
	3	3
	3	3
	3	3
	3	3
	4	5
	3	3
	4	3
	3	4
	3	3
	4	3
	3	3
	3	3
	3	3
	3	4
	3	4
	7	4
	6	4
	3	3
	3	3
	3	3
	3	3
	3	3
	3	4
	3	5
	4	3
	3	3
	3	4
	3	3
	4	3
	3	6
	3	4
	3	4
	4	3
	3	10
	3
	3
	5
	3
	3
	3
	4
	4
	4
	3
	3
	3
	3
	5
	4
	3
	4
	3
	4
	3
	3
	3
	4
	4
	4
	3
	3
	3
	3
	4
	3
	3
	3
	3
	4
	3
	3
	3
	4
	4
	5
	3
	3
	3
	3
	4
	3
	3
	3
	3
	3
	3
	4
	4
	5
Supple_Fig. 2g
	% Cells	State	Sample	Replicate
	22.4	Bi	WT	rep1
	28.8	Mono	WT	rep1
	48.8	No	WT	rep1
	15.493	Bi	WT	rep2
	29.5775	Mono	WT	rep2
	54.9296	No	WT	rep2
	26	Bi	WT	rep3
	30	Mono	WT	rep3
	44	No	WT	rep3
	16.4384	Bi	SSt	rep1
	23.2877	Mono	SSt	rep1
	60.274	No	SSt	rep1
	31.1475	Bi	SSt	rep2
	31.1475	Mono	SSt	rep2
	37.7049	No	SSt	rep2
	41.5094	Bi	SSt	rep3
	30.1887	Mono	SSt	rep3
	28.3019	No	SSt	rep3

## Sheet: Supple_Fig.3
Supple_Fig. 3b
Supple_Fig. 3d
Supple_Fig. 3e
	Number of mRNA per cell
	WT	USt
	40	40
	86	37
	167	43
	59	69
	122	86
	142	30
	152	51
	123	68
	156	44
	175	75
	192	34
	289	29
	53	44
	210	106
	246	64
	269	99
	186	150
	188	48
	82	24
	97	38
	199	109
	282	34
	175	87
	276	59
	56	100
	161	17
	72	97
	83	102
	170	49
	102	75
	95	11
	164	40
	111	89
	168	30
	115	44
	63	66
	110	65
	65	101
	106	73
	77	113
	55	123
	131	62
	92	106
	166	145
	132	122
	114	65
	146	44
	94	78
	126	119
	102	153
	66	57
	62	74
	143	30
	56	18
	41	30
	93	34
	75	94
	170	3
	52	50
	7	54
	101	95
	153	66
	115	62
	111	92
	143	13
	192	85
	142	133
	132	65
	129	27
	152	60
	198	51
	228	53
	191	151
	244	89
	249	142
	187	94
	256	79
	157	113
	90	105
	203	170
	99	100
	139	150
	106	131
	110	146
	165	164
	172	84
	185	88
	146	126
	119	138
	202	53
	106	24
	183	56
	98	85
	147	121
	103	31
	69	59
	140	42
	148	58
	176	51
	126	25
	82	63
	171	73
	168	61
	98	31
	96	26
	180	51
	155	135
	155	134
	192	149
	93	56
	180	70
	143	82
	116	43
	143	73
	157	81
	135	71
	215	141
	153	64
	108	95
	140	104
	124	96
	106	40
	109	81
	181	88
	314	53
	69	144
	189	97
	75	76
	127	104
	145	158
	97	66
	304	252
	212	110
	108	55
	150	23
	101	89
	123	40
	113	69
	121	165
	92	156
	130	124
	161	92
	105	125
	181	123
	54	157
	134	80
	132	54
	172	50
	91	64
	68	94
	59	54
	137	121
	106	107
	75	74
	210	135
	184	80
	106	120
	89	165
	132	235
	109	119
	133	192
	100	249
	130	120
	84	202
	128	274
	89	207
	143	402
	118	177
	161	239
	100	70
	88	64
	109	183
	82	80
	158	181
	111	230
	75	205
	128	185
	182	137
	85	191
	128	214
	128	145
	66	19
	143	99
	67	117
	58	114
	80	66
	80	91
	30	74
	54	88
	52	53
	78	97
	71	36
	159	61
	100	30
	122	40
	100	9
	188	15
	88	38
	22	42
	99	99
	118	65
	74	57
	152	171
	80	174
	124	189
	174	197
	145	166
	121	114
	131	19
	146	0
	94	59
	28	5
	104	52
	50	39
	63	61
	78	61
	70	63
	91	52
	156	114
	103	51
	183	59
	175	109
	172	72
	246	187
	123	144
	167	117
	304	158
	33	134
	23	50
	115	48
	83	82
	24	101
	9	70
	48	59
	265	63
	117	132
	74	76
	85	80
	146	176
	109	44
	113	57
	137	104
	97	95
	102	34
	70	136
	58	95
	94	130
	166	137
	129
	128
	130
	99
	95
	114
	193
	82
	72
	142
	171
	106
	104
	171
	99
	64
	72
	79
	100
Supple_Fig. 3f
	Number of RNA at transcription site
	WT	USt non-KI	USt KI
	3	3	3
	3	3	3
	3	3	3
	4	3	3
	3	3	4
	3	3	3
	3	4	3
	3	3	3
	4	3	3
	3	3	3
	3	3	3
	3	3	3
	3	3	3
	4	3	3
	3	4	3
	3	3	5
	3	3	3
	3	3	3
	4	4	3
	3	3	3
	3	3	4
	4	3	5
	3	3	3
	3	3	3
	3	3	3
	3	3	3
	4	3	3
	3	3	3
	3	3	3
	3	3	4
	4	3	3
	3	5	3
	3	3	3
	3	3	3
	3	3	3
	3	3	3
	3	3	3
	3	3
	3	3
	3	3
	4	3
	4	3
	3	3
	3	3
	3	5
	3	3
	3	3
	3	3
	3	3
	3	3
	3	3
	3	3
	3	3
	3	3
	3	3
	3	3
	6	3
	3	3
	3	4
	3	3
	3	3
	3	3
	3	3
	3	3
	3	3
	3	3
	3	4
	3	3
	3	3
	3	4
	4	3
	3	3
	4	3
	3	3
	3	3
	3	3
	3	3
	3	3
	3
	3
	3
	3
	3
	3
	4
	3
	3
	4
	3
	4
	3
	3
	3
	8
	5
	3
	3
	3
	3
	4
	3
	3
	3
	3
	3
	3
	3
	5
	3
	3
	3
	3
	4
	3
	5
	4
	4
	17
	3
Supple_Fig. 3g
	% Cells	State	Sample	Replicate
	4.6875	Bi	WT	rep1
	23.4375	Mono	WT	rep1
	71.875	No	WT	rep1
	7.69231	Bi	WT	rep2
	16.9231	Mono	WT	rep2
	75.3846	No	WT	rep2
	17.5676	Bi	WT	rep3
	21.6216	Mono	WT	rep3
	60.8108	No	WT	rep3
	16.5049	Bi	USt	rep1
	30.0971	Mono	USt	rep1
	53.3981	No	USt	rep1
	4.05405	Bi	USt	rep2
	21.6216	Mono	USt	rep2
	74.3243	No	USt	rep2
	4.22535	Bi	USt	rep3
	26.7606	Mono	USt	rep3
	69.0141	No	USt	rep3

## Sheet: Supple_Fig.4
Supple_Fig. 4b
	time_sec	type	mean	CI_lower	CI_upper
	-25	W43F	0.923684	0.863894	0.983473
	-25	WT	1.01665	0.96531	1.06799
	-20	W43F	0.932871	0.871196	0.994545
	-20	WT	0.993326	0.936577	1.05007
	-15	W43F	0.960343	0.898816	1.02187
	-15	WT	1.01999	0.978139	1.06184
	-10	W43F	0.984512	0.937951	1.03107
	-10	WT	0.992775	0.947451	1.0381
	-5	W43F	1	1	1
	-5	WT	1	1	1
	5	W43F	0.516753	0.453446	0.58006
	5	WT	0.432988	0.356652	0.509323
	10	W43F	0.618186	0.559157	0.677216
	10	WT	0.454439	0.388863	0.520014
	15	W43F	0.663669	0.596403	0.730935
	15	WT	0.502196	0.428444	0.575948
	20	W43F	0.716336	0.645646	0.787026
	20	WT	0.488116	0.422984	0.553249
	25	W43F	0.752683	0.664296	0.841069
	25	WT	0.506632	0.433202	0.580061
	30	W43F	0.727911	0.645227	0.810596
	30	WT	0.527759	0.468653	0.586865
	35	W43F	0.754008	0.674919	0.833097
	35	WT	0.541696	0.483469	0.599923
	40	W43F	0.781625	0.704634	0.858617
	40	WT	0.572325	0.506251	0.638399
	45	W43F	0.778981	0.706238	0.851724
	45	WT	0.600109	0.529245	0.670974
	50	W43F	0.814244	0.72533	0.903157
	50	WT	0.613182	0.537497	0.688867
	55	W43F	0.819891	0.752301	0.887481
	55	WT	0.662098	0.597074	0.727123
	60	W43F	0.847393	0.765352	0.929433
	60	WT	0.660944	0.589343	0.732545
	65	W43F	0.821961	0.750872	0.89305
	65	WT	0.625485	0.55088	0.700091
	70	W43F	0.803282	0.74354	0.863024
	70	WT	0.670204	0.591046	0.749361
	75	W43F	0.819645	0.74923	0.890059
	75	WT	0.6451	0.567603	0.722598
	80	W43F	0.841016	0.77926	0.902772
	80	WT	0.675927	0.593904	0.75795
	85	W43F	0.87599	0.811143	0.940837
	85	WT	0.712765	0.631243	0.794287
	90	W43F	0.880775	0.812588	0.948963
	90	WT	0.721358	0.642419	0.800297
	95	W43F	0.908577	0.850507	0.966646
	95	WT	0.734028	0.656583	0.811474
	100	W43F	0.860936	0.798153	0.923718
	100	WT	0.731065	0.646387	0.815742
	105	W43F	0.9071	0.842001	0.972199
	105	WT	0.730197	0.667029	0.793365
	110	W43F	0.925936	0.856805	0.995068
	110	WT	0.741527	0.66447	0.818585
	115	W43F	0.917189	0.832084	1.00229
	115	WT	0.762934	0.692788	0.833079
	120	W43F	0.94661	0.854361	1.03886
	120	WT	0.770309	0.708084	0.832533
	125	W43F	0.98785	0.885988	1.08971
	125	WT	0.780481	0.708054	0.852908
Supple_Fig. 4e
	between_DNA-FISH	mTetR_vs_closer_DNA-FISH	mTetR_vs_farther_DNA-FISH
	3.94016	0.618178	3.45331
	3.90343	0.697626	3.43939
	10.2411	1.56257	11.7877
	4.14885	0.495573	3.88987
	3.2229	0.659899	3.86893
	8.58791	0.268091	8.47919
	9.8708	0.89693	10.7073
	1.42497	1.50626	2.93111
	3.27168	0.958957	4.06101
	3.47891	0.261926	3.73837
	6.62581	1.38877	5.50092
	10.9011	0.551607	11.3575
	10.5373	2.7503	8.41639
	10.1326	1.86121	11.7505
	11.9373	0.227214	12.1122
	3.03482	1.11072	3.69664
	2.06777	0.778971	2.62176
	7.35925	0.544514	7.14131
	2.39024	0.437138	2.67802
	6.81784	0.32411	6.67112
	10.6285	1.09725	11.0828
	1.88398	0.564934	1.91334
	6.02441	0.512207	5.52947
	5.60805	1.29237	6.78494
	1.32291	0.210411	1.35402
	9.11031	0.583953	8.80906
	1.17763	0.18042	1.29723
	6.67372	0.459889	6.82146
	6.35114	0.65013	6.46087
	6.73338	0.363856	6.89731
	8.14929	0.0848779	8.07211
	5.17031	0.256018	5.23902
	11.8921	0.217969	12.0301
	10.4321	1.2586	11.0304
	9.03288	0.696913	9.72698
	10.7806	3.27024	13.5812
	2.32613	0.890434	2.62013
	8.95499	1.31332	9.14344
	8.319	0.924547	8.38233
	3.53529	0.330948	3.21563
	11.9148	0.441157	12.2377
	7.83992	0.609724	7.96754
	3.77692	1.27784	4.70021
	10.553	0.607243	10.7595
	7.11177	0.47694	6.71899
	5.57322	0.943032	5.27771
	4.10172	0.200807	3.95374
	3.56737	0.213138	3.61544
	6.29983	0.304459	6.50439
	10.47	0.860384	10.8502
	7.20341	0.472339	7.43926
	1.69232	0.597169	1.26873
	3.36976	0.258219	3.1647
	6.39377	0.151902	6.24615
	3.16383	0.503513	2.74358
	8.98299	0.0734374	8.95207
	6.50167	0.318261	6.26716
	14.3921	0.616923	14.1624
	11.7278	0.816071	11.1985
Supple_Fig. 4g
	Replicate1				Replicate2
	Number of MCP spots in a cell	sample	threshold		Number of MCP spots in a cell	sample	threshold
	2	NSt	2		1	NSt	2
	4	NSt	2		2	NSt	2
	1	NSt	2		2	NSt	2
	1	NSt	2		1	NSt	2
	1	NSt	2		2	NSt	2
	3	NSt	2		1	NSt	2
	4	NSt	2		1	NSt	2
	1	NSt	2		1	NSt	2
	1	NSt	2		2	NSt	2
	3	NSt	2		1	NSt	2
	2	NSt	2		1	NSt	2
	1	NSt	2		2	NSt	2
	3	NSt	2		1	NSt	2
	3	NSt	2		1	NSt	2
	2	NSt	2		0	NSt	2
	2	NSt	2		1	NSt	2
	2	NSt	2		2	NSt	2
	1	NSt	2		1	NSt	2
	2	NSt	2		2	NSt	2
	3	NSt	2		6	NSt	2
	1	NSt	2		0	NSt	2
	1	NSt	2		0	NSt	2
	2	NSt	2		1	NSt	2
	0	NSt	2		1	NSt	2
	1	NSt	2		1	NSt	2
	1	NSt	2		1	NSt	2
	1	NSt	2		0	NSt	2
	0	NSt	2		1	NSt	2
	1	NSt	2		1	NSt	2
	1	NSt	2		1	NSt	2
	1	NSt	2		1	NSt	2
	1	NSt	2		2	NSt	2
	2	NSt	2		0	NSt	2
	1	NSt	2		1	NSt	2
	2	NSt	2		1	NSt	2
	3	NSt	2		1	NSt	2
	2	NSt	2		0	NSt	2
	2	NSt	2		1	NSt	2
	0	NSt	2		1	NSt	2
	2	NSt	2		1	NSt	2
	0	NSt	2		0	NSt	2
	1	NSt	2		1	NSt	2
	1	NSt	2		1	NSt	2
	2	NSt	2		4	NSt	2
	0	NSt	2		1	NSt	2
	2	NSt	2		2	NSt	2
	1	NSt	2		1	NSt	2
	1	NSt	2		2	NSt	2
	1	NSt	2		2	NSt	2
	2	NSt	2		1	NSt	2
	4	NSt	2		0	NSt	2
	0	NSt	2		1	NSt	2
	3	NSt	2		0	NSt	2
	2	NSt	2		2	NSt	2
	3	NSt	2		2	NSt	2
	2	NSt	2		0	NSt	2
	2	NSt	2		3	NSt	2
	1	NSt	2		2	NSt	2
	0	NSt	2		1	NSt	2
	1	NSt	2		1	NSt	2
	2	NSt	2		2	NSt	2
	1	NSt	2		1	NSt	2
	2	NSt	2		2	NSt	2
	2	NSt	2		1	NSt	2
	3	NSt	2		3	NSt	2
	2	NSt	2		2	NSt	2
	1	NSt	2		4	NSt	2
	1	NSt	2		0	NSt	2
	1	NSt	2		0	NSt	2
	1	NSt	2		2	NSt	2
	1	NSt	2		0	NSt	2
	2	NSt	2		0	NSt	2
	0	NSt	2		3	NSt	2
	1	NSt	2		2	NSt	2
	2	NSt	2		1	NSt	2
	2	NSt	2		1	NSt	2
	1	NSt	2		1	NSt	2
	2	NSt	2		2	NSt	2
	1	NSt	2		0	NSt	2
	4	NSt	2		1	NSt	2
	2	NSt	2		1	NSt	2
	3	NSt	2		0	NSt	2
	2	NSt	2		1	NSt	2
	2	NSt	2		1	NSt	2
	1	NSt	2		0	NSt	2
	1	NSt	2		0	NSt	2
	2	NSt	2		0	NSt	2
	3	NSt	2		0	NSt	2
	2	NSt	2		0	NSt	2
	3	NSt	2		1	NSt	2
	3	NSt	2		4	NSt	2
	0	NSt	2		1	NSt	2
	3	NSt	2		1	NSt	2
	1	NSt	2		1	NSt	2
	2	NSt	2		1	NSt	2
	1	NSt	2		0	NSt	2
	1	NSt	2		0	NSt	2
	1	NSt	2		0	NSt	2
	2	NSt	2		1	NSt	2
	2	NSt	2		1	NSt	2
	1	NSt	2		0	NSt	2
	0	NSt	2		4	NSt	2
	1	NSt	2		1	NSt	2
	1	NSt	2		0	NSt	2
	2	NSt	2		4	NSt	2
	1	NSt	2		3	NSt	2
	2	NSt	2		0	NSt	2
	1	NSt	2		1	NSt	2
	0	NSt	2		4	NSt	2
	3	NSt	2		1	NSt	3
	1	NSt	2		2	NSt	3
	3	NSt	2		2	NSt	3
	1	NSt	2		1	NSt	3
	4	NSt	2		1	NSt	3
	2	NSt	2		0	NSt	3
	3	NSt	2		0	NSt	3
	1	NSt	2		1	NSt	3
	1	NSt	2		2	NSt	3
	2	NSt	2		1	NSt	3
	3	NSt	2		0	NSt	3
	2	NSt	2		2	NSt	3
	1	NSt	2		1	NSt	3
	1	NSt	2		0	NSt	3
	1	NSt	2		0	NSt	3
	1	NSt	2		1	NSt	3
	1	NSt	2		1	NSt	3
	0	NSt	2		1	NSt	3
	2	NSt	2		1	NSt	3
	0	NSt	2		3	NSt	3
	1	NSt	2		0	NSt	3
	1	NSt	2		0	NSt	3
	2	NSt	2		1	NSt	3
	2	NSt	2		0	NSt	3
	1	NSt	2		0	NSt	3
	2	NSt	2		1	NSt	3
	1	NSt	2		0	NSt	3
	2	NSt	2		0	NSt	3
	1	NSt	2		1	NSt	3
	3	NSt	2		1	NSt	3
	0	NSt	2		1	NSt	3
	1	NSt	2		2	NSt	3
	6	NSt	2		0	NSt	3
	1	NSt	2		1	NSt	3
	2	NSt	2		0	NSt	3
	0	NSt	3		1	NSt	3
	0	NSt	3		0	NSt	3
	1	NSt	3		0	NSt	3
	1	NSt	3		1	NSt	3
	1	NSt	3		1	NSt	3
	2	NSt	3		0	NSt	3
	0	NSt	3		1	NSt	3
	0	NSt	3		0	NSt	3
	1	NSt	3		2	NSt	3
	2	NSt	3		0	NSt	3
	1	NSt	3		2	NSt	3
	1	NSt	3		1	NSt	3
	1	NSt	3		1	NSt	3
	2	NSt	3		2	NSt	3
	0	NSt	3		1	NSt	3
	1	NSt	3		0	NSt	3
	1	NSt	3		0	NSt	3
	0	NSt	3		0	NSt	3
	1	NSt	3		1	NSt	3
	2	NSt	3		0	NSt	3
	0	NSt	3		0	NSt	3
	1	NSt	3		3	NSt	3
	2	NSt	3		0	NSt	3
	0	NSt	3		1	NSt	3
	1	NSt	3		1	NSt	3
	1	NSt	3		1	NSt	3
	1	NSt	3		0	NSt	3
	0	NSt	3		2	NSt	3
	0	NSt	3		0	NSt	3
	1	NSt	3		1	NSt	3
	1	NSt	3		1	NSt	3
	1	NSt	3		2	NSt	3
	2	NSt	3		0	NSt	3
	1	NSt	3		0	NSt	3
	1	NSt	3		2	NSt	3
	1	NSt	3		0	NSt	3
	2	NSt	3		0	NSt	3
	1	NSt	3		0	NSt	3
	0	NSt	3		1	NSt	3
	0	NSt	3		1	NSt	3
	0	NSt	3		1	NSt	3
	1	NSt	3		1	NSt	3
	1	NSt	3		1	NSt	3
	1	NSt	3		0	NSt	3
	0	NSt	3		1	NSt	3
	1	NSt	3		0	NSt	3
	1	NSt	3		0	NSt	3
	1	NSt	3		0	NSt	3
	0	NSt	3		0	NSt	3
	0	NSt	3		0	NSt	3
	2	NSt	3		0	NSt	3
	0	NSt	3		0	NSt	3
	2	NSt	3		0	NSt	3
	2	NSt	3		0	NSt	3
	1	NSt	3		0	NSt	3
	2	NSt	3		2	NSt	3
	0	NSt	3		1	NSt	3
	1	NSt	3		1	NSt	3
	0	NSt	3		0	NSt	3
	1	NSt	3		1	NSt	3
	1	NSt	3		0	NSt	3
	1	NSt	3		0	NSt	3
	1	NSt	3		0	NSt	3
	2	NSt	3		1	NSt	3
	1	NSt	3		1	NSt	3
	2	NSt	3		0	NSt	3
	0	NSt	3		1	NSt	3
	0	NSt	3		1	NSt	3
	0	NSt	3		0	NSt	3
	1	NSt	3		2	NSt	3
	0	NSt	3		2	NSt	3
	1	NSt	3		0	NSt	3
	0	NSt	3		0	NSt	3
	1	NSt	3		0	NSt	3
	1	NSt	3		1	NSt	4
	2	NSt	3		2	NSt	4
	1	NSt	3		2	NSt	4
	2	NSt	3		1	NSt	4
	0	NSt	3		1	NSt	4
	2	NSt	3		0	NSt	4
	2	NSt	3		0	NSt	4
	1	NSt	3		1	NSt	4
	1	NSt	3		1	NSt	4
	1	NSt	3		1	NSt	4
	1	NSt	3		0	NSt	4
	1	NSt	3		2	NSt	4
	2	NSt	3		1	NSt	4
	2	NSt	3		0	NSt	4
	1	NSt	3		0	NSt	4
	0	NSt	3		1	NSt	4
	0	NSt	3		1	NSt	4
	0	NSt	3		1	NSt	4
	3	NSt	3		1	NSt	4
	0	NSt	3		1	NSt	4
	2	NSt	3		0	NSt	4
	1	NSt	3		0	NSt	4
	1	NSt	3		0	NSt	4
	1	NSt	3		0	NSt	4
	1	NSt	3		0	NSt	4
	1	NSt	3		1	NSt	4
	1	NSt	3		0	NSt	4
	0	NSt	3		0	NSt	4
	1	NSt	3		1	NSt	4
	1	NSt	3		1	NSt	4
	1	NSt	3		1	NSt	4
	1	NSt	3		2	NSt	4
	2	NSt	3		0	NSt	4
	1	NSt	3		0	NSt	4
	0	NSt	3		0	NSt	4
	2	NSt	3		0	NSt	4
	1	NSt	3		0	NSt	4
	2	NSt	3		0	NSt	4
	1	NSt	3		1	NSt	4
	4	NSt	3		1	NSt	4
	1	NSt	3		0	NSt	4
	1	NSt	3		1	NSt	4
	0	NSt	3		0	NSt	4
	1	NSt	3		1	NSt	4
	1	NSt	3		0	NSt	4
	3	NSt	3		1	NSt	4
	1	NSt	3		0	NSt	4
	1	NSt	3		0	NSt	4
	0	NSt	3		2	NSt	4
	0	NSt	3		1	NSt	4
	1	NSt	3		0	NSt	4
	1	NSt	3		0	NSt	4
	0	NSt	3		0	NSt	4
	1	NSt	3		1	NSt	4
	0	NSt	3		0	NSt	4
	0	NSt	3		0	NSt	4
	0	NSt	3		1	NSt	4
	2	NSt	3		0	NSt	4
	1	NSt	3		1	NSt	4
	1	NSt	3		1	NSt	4
	2	NSt	3		0	NSt	4
	1	NSt	3		0	NSt	4
	1	NSt	3		2	NSt	4
	1	NSt	3		0	NSt	4
	2	NSt	3		1	NSt	4
	0	NSt	3		1	NSt	4
	1	NSt	3		2	NSt	4
	0	NSt	3		0	NSt	4
	1	NSt	3		0	NSt	4
	1	NSt	3		2	NSt	4
	0	NSt	4		0	NSt	4
	0	NSt	4		0	NSt	4
	1	NSt	4		0	NSt	4
	1	NSt	4		1	NSt	4
	1	NSt	4		1	NSt	4
	1	NSt	4		0	NSt	4
	0	NSt	4		1	NSt	4
	0	NSt	4		1	NSt	4
	1	NSt	4		0	NSt	4
	1	NSt	4		0	NSt	4
	0	NSt	4		0	NSt	4
	1	NSt	4		0	NSt	4
	1	NSt	4		0	NSt	4
	1	NSt	4		0	NSt	4
	0	NSt	4		0	NSt	4
	1	NSt	4		0	NSt	4
	0	NSt	4		0	NSt	4
	0	NSt	4		0	NSt	4
	1	NSt	4		0	NSt	4
	1	NSt	4		0	NSt	4
	0	NSt	4		1	NSt	4
	0	NSt	4		1	NSt	4
	2	NSt	4		0	NSt	4
	0	NSt	4		0	NSt	4
	0	NSt	4		0	NSt	4
	1	NSt	4		0	NSt	4
	0	NSt	4		0	NSt	4
	0	NSt	4		0	NSt	4
	0	NSt	4		0	NSt	4
	1	NSt	4		0	NSt	4
	1	NSt	4		0	NSt	4
	1	NSt	4		1	NSt	4
	0	NSt	4		0	NSt	4
	1	NSt	4		0	NSt	4
	1	NSt	4		1	NSt	4
	1	NSt	4		1	NSt	4
	2	NSt	4		0	NSt	4
	1	NSt	4		0	NSt	4
	0	NSt	4		0	NSt	4
	0	NSt	4		1	NSt	5
	0	NSt	4		2	NSt	5
	0	NSt	4		2	NSt	5
	0	NSt	4		0	NSt	5
	1	NSt	4		1	NSt	5
	0	NSt	4		0	NSt	5
	0	NSt	4		0	NSt	5
	1	NSt	4		1	NSt	5
	1	NSt	4		1	NSt	5
	0	NSt	4		1	NSt	5
	0	NSt	4		0	NSt	5
	2	NSt	4		2	NSt	5
	0	NSt	4		1	NSt	5
	1	NSt	4		0	NSt	5
	1	NSt	4		0	NSt	5
	1	NSt	4		1	NSt	5
	1	NSt	4		1	NSt	5
	0	NSt	4		0	NSt	5
	0	NSt	4		1	NSt	5
	0	NSt	4		1	NSt	5
	1	NSt	4		0	NSt	5
	1	NSt	4		0	NSt	5
	0	NSt	4		0	NSt	5
	1	NSt	4		0	NSt	5
	0	NSt	4		0	NSt	5
	1	NSt	4		0	NSt	5
	1	NSt	4		0	NSt	5
	0	NSt	4		0	NSt	5
	0	NSt	4		1	NSt	5
	0	NSt	4		0	NSt	5
	1	NSt	4		1	NSt	5
	0	NSt	4		1	NSt	5
	1	NSt	4		0	NSt	5
	0	NSt	4		0	NSt	5
	0	NSt	4		0	NSt	5
	1	NSt	4		0	NSt	5
	1	NSt	4		0	NSt	5
	1	NSt	4		0	NSt	5
	1	NSt	4		0	NSt	5
	0	NSt	4		0	NSt	5
	2	NSt	4		0	NSt	5
	2	NSt	4		1	NSt	5
	1	NSt	4		0	NSt	5
	0	NSt	4		1	NSt	5
	1	NSt	4		0	NSt	5
	1	NSt	4		1	NSt	5
	1	NSt	4		0	NSt	5
	2	NSt	4		0	NSt	5
	1	NSt	4		1	NSt	5
	1	NSt	4		1	NSt	5
	0	NSt	4		0	NSt	5
	0	NSt	4		0	NSt	5
	0	NSt	4		0	NSt	5
	3	NSt	4		1	NSt	5
	0	NSt	4		0	NSt	5
	0	NSt	4		0	NSt	5
	1	NSt	4		0	NSt	5
	1	NSt	4		0	NSt	5
	1	NSt	4		0	NSt	5
	0	NSt	4		1	NSt	5
	1	NSt	4		0	NSt	5
	1	NSt	4		0	NSt	5
	0	NSt	4		1	NSt	5
	1	NSt	4		0	NSt	5
	1	NSt	4		1	NSt	5
	1	NSt	4		1	NSt	5
	1	NSt	4		1	NSt	5
	1	NSt	4		0	NSt	5
	1	NSt	4		0	NSt	5
	0	NSt	4		1	NSt	5
	2	NSt	4		0	NSt	5
	1	NSt	4		0	NSt	5
	0	NSt	4		0	NSt	5
	1	NSt	4		1	NSt	5
	3	NSt	4		1	NSt	5
	1	NSt	4		0	NSt	5
	1	NSt	4		1	NSt	5
	0	NSt	4		1	NSt	5
	0	NSt	4		0	NSt	5
	1	NSt	4		0	NSt	5
	1	NSt	4		0	NSt	5
	0	NSt	4		0	NSt	5
	1	NSt	4		0	NSt	5
	0	NSt	4		0	NSt	5
	0	NSt	4		0	NSt	5
	0	NSt	4		0	NSt	5
	1	NSt	4		0	NSt	5
	0	NSt	4		0	NSt	5
	0	NSt	4		0	NSt	5
	0	NSt	4		0	NSt	5
	0	NSt	4		1	NSt	5
	0	NSt	4		1	NSt	5
	2	NSt	4		0	NSt	5
	0	NSt	4		0	NSt	5
	1	NSt	4		0	NSt	5
	1	NSt	4		0	NSt	5
	0	NSt	4		0	NSt	5
	1	NSt	4		0	NSt	5
	1	NSt	4		0	NSt	5
	1	NSt	4		0	NSt	5
	0	NSt	4		0	NSt	5
	1	NSt	4		0	NSt	5
	0	NSt	4		0	NSt	5
	0	NSt	4		0	NSt	5
	1	NSt	4		0	NSt	5
	0	NSt	5		0	NSt	5
	0	NSt	5		0	NSt	5
	1	NSt	5		0	NSt	5
	1	NSt	5		0	NSt	5
	0	NSt	5		0	WT	2
	1	NSt	5		0	WT	2
	0	NSt	5		10	WT	2
	0	NSt	5		0	WT	2
	0	NSt	5		0	WT	2
	1	NSt	5		0	WT	2
	0	NSt	5		0	WT	2
	0	NSt	5		0	WT	2
	1	NSt	5		0	WT	2
	1	NSt	5		0	WT	2
	0	NSt	5		0	WT	2
	1	NSt	5		1	WT	2
	0	NSt	5		1	WT	2
	0	NSt	5		0	WT	2
	1	NSt	5		0	WT	2
	1	NSt	5		0	WT	2
	0	NSt	5		0	WT	2
	0	NSt	5		0	WT	2
	1	NSt	5		0	WT	2
	0	NSt	5		0	WT	2
	0	NSt	5		0	WT	2
	1	NSt	5		0	WT	2
	0	NSt	5		0	WT	2
	0	NSt	5		0	WT	2
	0	NSt	5		0	WT	2
	1	NSt	5		0	WT	2
	0	NSt	5		0	WT	2
	0	NSt	5		0	WT	2
	0	NSt	5		0	WT	2
	1	NSt	5		0	WT	2
	1	NSt	5		0	WT	2
	1	NSt	5		0	WT	2
	1	NSt	5		0	WT	2
	1	NSt	5		0	WT	2
	0	NSt	5		0	WT	2
	0	NSt	5		0	WT	2
	0	NSt	5		0	WT	2
	0	NSt	5		0	WT	2
	0	NSt	5		0	WT	2
	1	NSt	5		0	WT	2
	0	NSt	5		0	WT	2
	0	NSt	5		0	WT	2
	1	NSt	5		0	WT	2
	1	NSt	5		0	WT	2
	0	NSt	5		0	WT	2
	0	NSt	5		0	WT	2
	2	NSt	5		13	WT	2
	0	NSt	5		0	WT	2
	1	NSt	5		0	WT	2
	1	NSt	5		0	WT	2
	1	NSt	5		0	WT	2
	1	NSt	5		0	WT	2
	0	NSt	5		0	WT	2
	0	NSt	5		0	WT	2
	0	NSt	5		1	WT	2
	1	NSt	5		0	WT	2
	1	NSt	5		0	WT	2
	0	NSt	5		0	WT	2
	1	NSt	5		0	WT	2
	0	NSt	5		0	WT	2
	0	NSt	5		0	WT	2
	0	NSt	5		1	WT	2
	0	NSt	5		2	WT	2
	0	NSt	5		0	WT	2
	0	NSt	5		0	WT	2
	1	NSt	5		0	WT	2
	0	NSt	5		0	WT	2
	1	NSt	5		0	WT	2
	0	NSt	5		0	WT	2
	0	NSt	5		0	WT	2
	1	NSt	5		0	WT	2
	0	NSt	5		0	WT	2
	1	NSt	5		0	WT	2
	1	NSt	5		1	WT	2
	0	NSt	5		0	WT	2
	1	NSt	5		0	WT	2
	1	NSt	5		0	WT	2
	0	NSt	5		0	WT	2
	0	NSt	5		0	WT	2
	1	NSt	5		0	WT	2
	1	NSt	5		0	WT	2
	1	NSt	5		0	WT	2
	2	NSt	5		0	WT	2
	1	NSt	5		0	WT	2
	0	NSt	5		0	WT	2
	0	NSt	5		0	WT	2
	0	NSt	5		0	WT	2
	0	NSt	5		0	WT	2
	2	NSt	5		0	WT	2
	0	NSt	5		0	WT	2
	0	NSt	5		0	WT	2
	0	NSt	5		0	WT	2
	1	NSt	5		0	WT	2
	1	NSt	5		2	WT	2
	0	NSt	5		0	WT	2
	1	NSt	5		0	WT	2
	1	NSt	5		0	WT	2
	0	NSt	5		0	WT	2
	0	NSt	5		0	WT	2
	1	NSt	5		0	WT	2
	0	NSt	5		0	WT	2
	1	NSt	5		0	WT	2
	0	NSt	5		0	WT	2
	1	NSt	5		0	WT	2
	0	NSt	5		1	WT	2
	2	NSt	5		1	WT	2
	1	NSt	5		0	WT	2
	0	NSt	5		0	WT	2
	1	NSt	5		0	WT	2
	2	NSt	5		0	WT	2
	1	NSt	5		0	WT	2
	1	NSt	5		0	WT	2
	0	NSt	5		0	WT	2
	0	NSt	5		1	WT	2
	1	NSt	5		0	WT	2
	1	NSt	5		0	WT	2
	0	NSt	5		0	WT	2
	1	NSt	5		0	WT	2
	0	NSt	5		0	WT	2
	0	NSt	5		0	WT	2
	0	NSt	5		0	WT	2
	1	NSt	5		0	WT	2
	0	NSt	5		0	WT	2
	0	NSt	5		0	WT	2
	0	NSt	5		4	WT	2
	0	NSt	5		0	WT	2
	0	NSt	5		0	WT	2
	1	NSt	5		0	WT	2
	0	NSt	5		0	WT	2
	1	NSt	5		0	WT	2
	0	NSt	5		1	WT	2
	0	NSt	5		0	WT	3
	1	NSt	5		0	WT	3
	1	NSt	5		0	WT	3
	0	NSt	5		0	WT	3
	0	NSt	5		0	WT	3
	1	NSt	5		0	WT	3
	0	NSt	5		0	WT	3
	0	NSt	5		0	WT	3
	0	NSt	5		0	WT	3
	1	WT	2		0	WT	3
	0	WT	2		0	WT	3
	0	WT	2		1	WT	3
	0	WT	2		1	WT	3
	8	WT	2		0	WT	3
	0	WT	2		0	WT	3
	0	WT	2		0	WT	3
	0	WT	2		0	WT	3
	0	WT	2		0	WT	3
	0	WT	2		0	WT	3
	0	WT	2		0	WT	3
	0	WT	2		0	WT	3
	0	WT	2		0	WT	3
	0	WT	2		0	WT	3
	0	WT	2		0	WT	3
	0	WT	2		0	WT	3
	0	WT	2		0	WT	3
	0	WT	2		0	WT	3
	0	WT	2		0	WT	3
	0	WT	2		0	WT	3
	0	WT	2		0	WT	3
	0	WT	2		0	WT	3
	0	WT	2		0	WT	3
	0	WT	2		0	WT	3
	0	WT	2		0	WT	3
	3	WT	2		0	WT	3
	0	WT	2		0	WT	3
	0	WT	2		0	WT	3
	0	WT	2		0	WT	3
	0	WT	2		0	WT	3
	0	WT	2		0	WT	3
	0	WT	2		0	WT	3
	0	WT	2		0	WT	3
	0	WT	2		0	WT	3
	1	WT	2		0	WT	3
	0	WT	2		0	WT	3
	0	WT	2		0	WT	3
	0	WT	2		5	WT	3
	0	WT	2		0	WT	3
	0	WT	2		0	WT	3
	0	WT	2		0	WT	3
	3	WT	2		0	WT	3
	0	WT	2		0	WT	3
	0	WT	2		0	WT	3
	0	WT	2		0	WT	3
	14	WT	2		1	WT	3
	0	WT	2		0	WT	3
	0	WT	2		0	WT	3
	0	WT	2		0	WT	3
	2	WT	2		0	WT	3
	0	WT	2		0	WT	3
	0	WT	2		0	WT	3
	0	WT	2		1	WT	3
	0	WT	2		1	WT	3
	0	WT	2		0	WT	3
	0	WT	2		0	WT	3
	0	WT	2		0	WT	3
	3	WT	2		0	WT	3
	0	WT	2		0	WT	3
	1	WT	2		0	WT	3
	0	WT	2		0	WT	3
	2	WT	2		0	WT	3
	0	WT	2		0	WT	3
	0	WT	2		0	WT	3
	0	WT	2		0	WT	3
	0	WT	2		0	WT	3
	0	WT	2		0	WT	3
	0	WT	2		0	WT	3
	0	WT	2		0	WT	3
	0	WT	2		0	WT	3
	0	WT	2		0	WT	3
	0	WT	2		0	WT	3
	0	WT	2		0	WT	3
	0	WT	2		0	WT	3
	0	WT	2		0	WT	3
	7	WT	2		0	WT	3
	3	WT	2		0	WT	3
	0	WT	2		0	WT	3
	0	WT	2		0	WT	3
	0	WT	2		0	WT	3
	0	WT	2		0	WT	3
	0	WT	2		0	WT	3
	0	WT	2		0	WT	3
	0	WT	2		0	WT	3
	0	WT	2		1	WT	3
	0	WT	2		0	WT	3
	0	WT	2		0	WT	3
	0	WT	2		0	WT	3
	1	WT	2		0	WT	3
	0	WT	2		0	WT	3
	0	WT	2		0	WT	3
	0	WT	2		0	WT	3
	0	WT	2		0	WT	3
	0	WT	2		0	WT	3
	1	WT	2		0	WT	3
	0	WT	2		0	WT	3
	0	WT	2		0	WT	3
	0	WT	2		0	WT	3
	0	WT	2		0	WT	3
	0	WT	2		0	WT	3
	0	WT	2		0	WT	3
	0	WT	2		0	WT	3
	0	WT	2		0	WT	3
	0	WT	2		0	WT	3
	0	WT	2		1	WT	3
	0	WT	2		0	WT	3
	0	WT	2		0	WT	3
	0	WT	2		0	WT	3
	0	WT	2		0	WT	3
	0	WT	2		0	WT	3
	0	WT	2		0	WT	3
	0	WT	2		0	WT	3
	0	WT	2		0	WT	3
	0	WT	2		0	WT	3
	0	WT	2		0	WT	3
	0	WT	2		0	WT	3
	0	WT	2		0	WT	3
	0	WT	2		0	WT	3
	0	WT	2		0	WT	3
	0	WT	2		0	WT	3
	0	WT	2		0	WT	3
	0	WT	2		0	WT	3
	0	WT	2		0	WT	4
	0	WT	2		0	WT	4
	0	WT	2		0	WT	4
	0	WT	2		0	WT	4
	0	WT	2		0	WT	4
	0	WT	2		0	WT	4
	0	WT	2		0	WT	4
	0	WT	2		0	WT	4
	0	WT	2		0	WT	4
	0	WT	2		0	WT	4
	0	WT	2		0	WT	4
	0	WT	2		0	WT	4
	1	WT	2		1	WT	4
	0	WT	2		0	WT	4
	0	WT	2		0	WT	4
	0	WT	2		0	WT	4
	0	WT	2		0	WT	4
	0	WT	2		0	WT	4
	3	WT	2		0	WT	4
	2	WT	2		0	WT	4
	0	WT	3		0	WT	4
	0	WT	3		0	WT	4
	0	WT	3		0	WT	4
	0	WT	3		0	WT	4
	8	WT	3		0	WT	4
	0	WT	3		0	WT	4
	0	WT	3		0	WT	4
	0	WT	3		0	WT	4
	0	WT	3		0	WT	4
	0	WT	3		0	WT	4
	0	WT	3		0	WT	4
	0	WT	3		0	WT	4
	0	WT	3		0	WT	4
	0	WT	3		0	WT	4
	0	WT	3		0	WT	4
	0	WT	3		0	WT	4
	0	WT	3		0	WT	4
	0	WT	3		0	WT	4
	0	WT	3		0	WT	4
	0	WT	3		0	WT	4
	0	WT	3		0	WT	4
	0	WT	3		0	WT	4
	0	WT	3		0	WT	4
	0	WT	3		0	WT	4
	0	WT	3		0	WT	4
	1	WT	3		0	WT	4
	0	WT	3		3	WT	4
	0	WT	3		0	WT	4
	0	WT	3		0	WT	4
	0	WT	3		0	WT	4
	0	WT	3		0	WT	4
	0	WT	3		0	WT	4
	0	WT	3		0	WT	4
	0	WT	3		0	WT	4
	1	WT	3		0	WT	4
	0	WT	3		0	WT	4
	0	WT	3		0	WT	4
	0	WT	3		0	WT	4
	0	WT	3		0	WT	4
	0	WT	3		0	WT	4
	0	WT	3		0	WT	4
	1	WT	3		0	WT	4
	0	WT	3		1	WT	4
	0	WT	3		0	WT	4
	0	WT	3		0	WT	4
	9	WT	3		0	WT	4
	0	WT	3		0	WT	4
	0	WT	3		0	WT	4
	0	WT	3		0	WT	4
	0	WT	3		0	WT	4
	0	WT	3		0	WT	4
	0	WT	3		0	WT	4
	0	WT	3		0	WT	4
	0	WT	3		0	WT	4
	0	WT	3		0	WT	4
	0	WT	3		0	WT	4
	0	WT	3		0	WT	4
	1	WT	3		0	WT	4
	0	WT	3		0	WT	4
	0	WT	3		0	WT	4
	0	WT	3		0	WT	4
	0	WT	3		0	WT	4
	0	WT	3		0	WT	4
	0	WT	3		0	WT	4
	0	WT	3		0	WT	4
	0	WT	3		0	WT	4
	0	WT	3		0	WT	4
	0	WT	3		0	WT	4
	0	WT	3		0	WT	4
	0	WT	3		0	WT	4
	0	WT	3		0	WT	4
	0	WT	3		0	WT	4
	0	WT	3		0	WT	4
	0	WT	3		1	WT	4
	0	WT	3		0	WT	4
	0	WT	3		0	WT	4
	0	WT	3		0	WT	4
	0	WT	3		0	WT	4
	0	WT	3		0	WT	4
	0	WT	3		0	WT	4
	0	WT	3		0	WT	4
	0	WT	3		0	WT	4
	0	WT	3		0	WT	4
	0	WT	3		0	WT	4
	0	WT	3		0	WT	4
	0	WT	3		0	WT	4
	0	WT	3		0	WT	4
	0	WT	3		0	WT	4
	1	WT	3		0	WT	4
	0	WT	3		0	WT	4
	0	WT	3		0	WT	4
	0	WT	3		0	WT	4
	0	WT	3		0	WT	4
	0	WT	3		1	WT	4
	0	WT	3		0	WT	4
	0	WT	3		0	WT	4
	0	WT	3		0	WT	4
	0	WT	3		0	WT	4
	0	WT	3		0	WT	4
	0	WT	3		0	WT	4
	0	WT	3		0	WT	4
	0	WT	3		0	WT	4
	0	WT	3		0	WT	4
	0	WT	3		0	WT	4
	0	WT	3		0	WT	4
	0	WT	3		0	WT	4
	0	WT	3		0	WT	4
	0	WT	3		0	WT	4
	0	WT	3		0	WT	4
	0	WT	3		0	WT	4
	0	WT	3		0	WT	4
	0	WT	3		0	WT	5
	0	WT	3		0	WT	5
	0	WT	3		0	WT	5
	0	WT	3		0	WT	5
	0	WT	3		0	WT	5
	0	WT	3		0	WT	5
	0	WT	3		0	WT	5
	0	WT	3		0	WT	5
	0	WT	3		0	WT	5
	0	WT	3		0	WT	5
	0	WT	3		0	WT	5
	0	WT	3		0	WT	5
	0	WT	3		0	WT	5
	0	WT	3		0	WT	5
	0	WT	3		0	WT	5
	0	WT	3		0	WT	5
	0	WT	3		0	WT	5
	0	WT	3		0	WT	5
	0	WT	3		0	WT	5
	0	WT	3		0	WT	5
	0	WT	3		0	WT	5
	0	WT	3		0	WT	5
	0	WT	3		0	WT	5
	0	WT	3		0	WT	5
	0	WT	3		0	WT	5
	0	WT	3		0	WT	5
	0	WT	3		0	WT	5
	0	WT	3		0	WT	5
	0	WT	3		0	WT	5
	2	WT	3		0	WT	5
	0	WT	3		0	WT	5
	0	WT	4		0	WT	5
	0	WT	4		0	WT	5
	0	WT	4		0	WT	5
	0	WT	4		0	WT	5
	4	WT	4		0	WT	5
	0	WT	4		0	WT	5
	0	WT	4		0	WT	5
	0	WT	4		0	WT	5
	0	WT	4		0	WT	5
	0	WT	4		0	WT	5
	0	WT	4		0	WT	5
	0	WT	4		0	WT	5
	0	WT	4		0	WT	5
	0	WT	4		0	WT	5
	0	WT	4		0	WT	5
	0	WT	4		2	WT	5
	0	WT	4		0	WT	5
	0	WT	4		0	WT	5
	0	WT	4		0	WT	5
	0	WT	4		0	WT	5
	0	WT	4		0	WT	5
	0	WT	4		0	WT	5
	0	WT	4		0	WT	5
	0	WT	4		0	WT	5
	0	WT	4		0	WT	5
	0	WT	4		0	WT	5
	0	WT	4		0	WT	5
	0	WT	4		0	WT	5
	0	WT	4		0	WT	5
	0	WT	4		0	WT	5
	0	WT	4		0	WT	5
	0	WT	4		1	WT	5
	0	WT	4		0	WT	5
	0	WT	4		0	WT	5
	0	WT	4		0	WT	5
	0	WT	4		0	WT	5
	0	WT	4		0	WT	5
	0	WT	4		0	WT	5
	0	WT	4		0	WT	5
	0	WT	4		0	WT	5
	0	WT	4		0	WT	5
	0	WT	4		0	WT	5
	0	WT	4		0	WT	5
	0	WT	4		0	WT	5
	0	WT	4		0	WT	5
	5	WT	4		0	WT	5
	0	WT	4		0	WT	5
	0	WT	4		0	WT	5
	0	WT	4		0	WT	5
	0	WT	4		0	WT	5
	0	WT	4		0	WT	5
	0	WT	4		0	WT	5
	0	WT	4		0	WT	5
	0	WT	4		0	WT	5
	0	WT	4		0	WT	5
	0	WT	4		0	WT	5
	0	WT	4		0	WT	5
	0	WT	4		0	WT	5
	0	WT	4		0	WT	5
	0	WT	4		0	WT	5
	0	WT	4		0	WT	5
	0	WT	4		0	WT	5
	0	WT	4		1	WT	5
	0	WT	4		0	WT	5
	0	WT	4		0	WT	5
	0	WT	4		0	WT	5
	0	WT	4		0	WT	5
	0	WT	4		0	WT	5
	0	WT	4		0	WT	5
	0	WT	4		0	WT	5
	0	WT	4		0	WT	5
	0	WT	4		0	WT	5
	0	WT	4		0	WT	5
	0	WT	4		0	WT	5
	0	WT	4		0	WT	5
	0	WT	4		0	WT	5
	0	WT	4		0	WT	5
	0	WT	4		0	WT	5
	0	WT	4		0	WT	5
	0	WT	4		0	WT	5
	0	WT	4		0	WT	5
	0	WT	4		0	WT	5
	0	WT	4		0	WT	5
	0	WT	4		0	WT	5
	0	WT	4		0	WT	5
	0	WT	4		0	WT	5
	0	WT	4		0	WT	5
	0	WT	4		0	WT	5
	0	WT	4		0	WT	5
	0	WT	4		0	WT	5
	0	WT	4		0	WT	5
	0	WT	4		0	WT	5
	0	WT	4		0	WT	5
	0	WT	4		0	WT	5
	0	WT	4		0	WT	5
	0	WT	4		0	WT	5
	0	WT	4		0	WT	5
	0	WT	4		0	WT	5
	0	WT	4		0	WT	5
	0	WT	4		0	WT	5
	0	WT	4
	0	WT	4
	0	WT	4
	0	WT	4
	0	WT	4
	0	WT	4
	0	WT	4
	0	WT	4
	0	WT	4
	0	WT	4
	0	WT	4
	0	WT	4
	0	WT	4
	0	WT	4
	0	WT	4
	0	WT	4
	0	WT	4
	0	WT	4
	0	WT	4
	0	WT	4
	0	WT	4
	0	WT	4
	0	WT	4
	0	WT	4
	0	WT	4
	0	WT	4
	0	WT	4
	0	WT	4
	0	WT	4
	0	WT	4
	0	WT	4
	0	WT	4
	0	WT	4
	0	WT	4
	0	WT	4
	0	WT	4
	0	WT	4
	0	WT	4
	0	WT	4
	0	WT	4
	1	WT	4
	0	WT	4
	0	WT	5
	0	WT	5
	0	WT	5
	0	WT	5
	1	WT	5
	0	WT	5
	0	WT	5
	0	WT	5
	0	WT	5
	0	WT	5
	0	WT	5
	0	WT	5
	0	WT	5
	0	WT	5
	0	WT	5
	0	WT	5
	0	WT	5
	0	WT	5
	0	WT	5
	0	WT	5
	0	WT	5
	0	WT	5
	0	WT	5
	0	WT	5
	0	WT	5
	0	WT	5
	0	WT	5
	0	WT	5
	0	WT	5
	0	WT	5
	0	WT	5
	0	WT	5
	0	WT	5
	0	WT	5
	0	WT	5
	0	WT	5
	0	WT	5
	0	WT	5
	0	WT	5
	0	WT	5
	0	WT	5
	0	WT	5
	0	WT	5
	0	WT	5
	0	WT	5
	3	WT	5
	0	WT	5
	0	WT	5
	0	WT	5
	0	WT	5
	0	WT	5
	0	WT	5
	0	WT	5
	0	WT	5
	0	WT	5
	0	WT	5
	0	WT	5
	0	WT	5
	0	WT	5
	0	WT	5
	0	WT	5
	0	WT	5
	0	WT	5
	0	WT	5
	0	WT	5
	0	WT	5
	0	WT	5
	0	WT	5
	0	WT	5
	0	WT	5
	0	WT	5
	0	WT	5
	0	WT	5
	0	WT	5
	0	WT	5
	0	WT	5
	0	WT	5
	0	WT	5
	0	WT	5
	0	WT	5
	0	WT	5
	0	WT	5
	0	WT	5
	0	WT	5
	0	WT	5
	0	WT	5
	0	WT	5
	0	WT	5
	0	WT	5
	0	WT	5
	0	WT	5
	0	WT	5
	0	WT	5
	0	WT	5
	0	WT	5
	0	WT	5
	0	WT	5
	0	WT	5
	0	WT	5
	0	WT	5
	0	WT	5
	0	WT	5
	0	WT	5
	0	WT	5
	0	WT	5
	0	WT	5
	0	WT	5
	0	WT	5
	0	WT	5
	0	WT	5
	0	WT	5
	0	WT	5
	0	WT	5
	0	WT	5
	0	WT	5
	0	WT	5
	0	WT	5
	0	WT	5
	0	WT	5
	0	WT	5
	0	WT	5
	0	WT	5
	0	WT	5
	0	WT	5
	0	WT	5
	0	WT	5
	0	WT	5
	0	WT	5
	0	WT	5
	0	WT	5
	0	WT	5
	0	WT	5
	0	WT	5
	0	WT	5
	0	WT	5
	0	WT	5
	0	WT	5
	0	WT	5
	0	WT	5
	0	WT	5
	0	WT	5
	0	WT	5
Supple_Fig. 4i
	Replicate 1				Replicate 1
	WT	S47R	S47R, S47R, R49H		WT	S47R	S47R, S47R, R49H
	2.27698	1.69871	1.09927		0.592048	3.21598	1.01154
	0.994097	1.17337	1.09826		25.3636	1.90875	1.12513
	6.13463	5.9669	0.949311		16.1557	1.07388	1.43967
	7.73803	0.9417	1.01065		0.861242	1.30619	1.00489
	36.5544	0.906725	1.06618		1.21472	1.01884	0.812712
	0.965068	0.912829	1.04433		1.07	1.03402	0.888465
	17.6228	6.17094	1.41383		10.1643	5.98712	1.01405
	0.620305	14.8226	0.959645		0.793245	8.01398	3.27902
	3.37301	1.05215	1.24557		1.17242	11.0298	1.90014
	12.755	1.05605	0.371901		0.990478	0.768812	5.52587
	28.0826	1.07592	0.919731		1.03427	1.08975	0.879178
	11.9068	1.04896	1.15347		0.845597	0.963525	1.11488
	11.0106	1.086	1.09387		0.917328	4.15284	0.965013
	27.2154	0.962135	1.12461		4.23001	1.10008	1.00791
	1.50387	1.03062	2.77306		5.56263	0.999962	1.03916
	2.18209	1.08092	1.06357		4.84372	1.00064	0.81058
	11.235	0.88291	1.0558		10.8164	0.949699	1.00811
	23.7641	1.06729	1.05719		5.42408	1.00156	1.13892
	14.1916	1.53912	1.07444		8.76605	1.26763	1.10939
	6.61526	1.19426	1.29198		20.614	1.31695	1.02004
	8.04763	1.03589	1.12082		2.56913	1.04172	1.13532
	1.01267	1.07774	1.11074		12.603	1.03509	1.09921
	1.58862	1.0778	0.903127		21.4531	0.920794	2.63374
	1.02335	2.99854	1.15222		0.720248	1.17812	1.00176
	3.03476	0.930185	1.11608		3.0433	1.00726	1.61359
	7.9525	1.07778	1.03788		4.04768	1.18086	0.938258
	6.65837	1.09284	1.57474		16.3843	1.13987	1.32634
	6.07494	0.988852	0.816942		5.57812	0.997562	1.00497
	0.821909	1.12441	1.26434		10.8104	0.940022	1.3503
	2.42153	8.10227	1.38926		1.4449	1.13489	0.950313
	0.972134	1.06668	1.33975		16.7324	1.48147	0.964264
	1.11415	0.850657	0.827592		14.3484	1.06781	0.905518
	0.794544	9.07637	1.84429		20.8488	1.01309	0.928874
	21.5426	0.912435	1.48484		23.2638	1.16335	0.900171
	13.2088	0.76272	1.06312		2.7164	0.970574	0.997966
	0.982397	0.950551	1.53904		13.2724	5.34549	1.02837
	3.93054	0.930002	2.52586		22.3506	1.47885	1.06061
	18.1546	1.47878	0.543118		1.31078	21.8915	1.07382
	13.4131	1.13184	0.804553		1.61596	0.606837	1.03928
	5.35626	0.735193	0.920403		1.26906	6.93544	7.693
	10.9244	1.09647	1.1137		31.798	0.858245
	4.95084	1.33504	1.36414		1.24673	5.47578
	5.61308	1.09706	1.33534		16.3061	1.13414
	1.00429	1.12586	3.93537		9.78559	0.870502
	7.28143	0.928267	0.843537		15.7153	0.903009
	4.93366	0.930407	1.85591		0.977477	1.11941
	1.23407	0.974231	1.40915		1.04162	1.25937
	22.662	0.987408	1.07039		1.03606	0.962186
	0.905107	0.94925	2.81905		1.14984	1.10007
	5.77002	4.08376	2.06176		0.65033	1.21642
	15.9014	1.23477	2.93153		14.7949	1.14528
	0.833748	16.4772	1.17366		0.981224	0.892173
	6.02387	13.8718	1.37947		0.825181	0.810603
	5.60722	1.25897	2.75335		0.952567	1.02354
	10.8225	5.35834	0.739596		1.13028	2.1762
	2.91274	6.87559	0.90125		6.35838	0.876782
	4.42246	13.8955	1.09394		1.194	4.12341
	1.1277	13.3653	1.39005		17.2576	0.821189
	0.969739	2.46806	0.848646		2.68612
	0.906969	1.30208	1.04288		0.814571
	0.930902	2.65831	1.44192		0.575937
	2.47976	2.93347	1.0625		1.30661
	0.835571	1.07286	1.13881		15.1784
	0.892012	1.47792	1.18966		9.81062
	13.0955	5.93312	1.11054		14.9935
	4.06113	0.594598			19.2064
	0.920042	1.09602			1.27289
	0.985885	0.81704			21.2839
	2.34348				14.0525
	22.8111				9.70758
	4.2609				0.923852
	1.10374				41.4166
					2.00267
					13.4884
					1.6416
					22.0121
					10.1708
					1.3064
					1.01255
					19.7199
					6.91796
					31.6986
					13.2503
					7.01173
					5.96363
					1.01406
					7.29934
					0.945575
					21.1543
					0.908282
					15.2806
					1.14496
					18.4439
					1.00916
					16.64
					0.991206
					25.6292
					1.02992
					0.924129
					0.949455
					6.9938
					0.875165
					0.808127
					0.973863
					1.59419
					1.03834
					0.790601
					32.4732
					1.01866
					1.12631
					0.942377
					1.39941
					1.00022
					0.918373
					11.038
					6.02911
					1.0128
					11.1188
					6.35257
					2.71
					0.663825
					1.10161
					1.01607
					0.886478
					0.818102

## Sheet: Supple_Fig.5
Supple_Fig. 5b
Supple_Fig. 5d
Supple_Fig. 5f

[truncated: 7 more sheets: Supple_Fig.6, Supple_Fig.7, Supple_Fig. 8a, b, Supple_Fig. 8c, Supple_Fig. 8e, Supple_Fig. 8g, Supple_Fig. 9]
